# Supplementary material for: An assessment of the immune costs associated with meiotic drive elements in Drosophila
Source: Proc Biol Sci. 2019 Sep 18;286(1911):20191534. doi: 10.1098/rspb.2019.1534 (PMC6784720; doi:10.1098/rspb.2019.1534)
Supplement: Supplemental Tables [file rspb20191534supp1.xlsx]

## Sheet: Table S1
Table S1. Raw survival data for each individual fly. "Dead" refers to day the fly died, "Censor" is 0 if all flies survied until the end of that experiment.
Species	Vial	Genotype	Treatment	Block	Dead	Censor
D. neotestacea	2	ST/Y	E. faecalis	B	1	1
D. neotestacea	2	ST/Y	E. faecalis	B	2	1
D. neotestacea	2	ST/Y	E. faecalis	B	2	1
D. neotestacea	2	ST/Y	E. faecalis	B	4	1
D. neotestacea	2	ST/Y	E. faecalis	B	4	1
D. neotestacea	2	ST/Y	E. faecalis	B	4	1
D. neotestacea	2	ST/Y	E. faecalis	B	5	1
D. neotestacea	2	ST/Y	E. faecalis	B	7	1
D. neotestacea	2	ST/Y	E. faecalis	B	7	0
D. neotestacea	2	ST/Y	E. faecalis	B	7	0
D. neotestacea	2	ST/Y	E. faecalis	B	7	0
D. neotestacea	2	ST/Y	E. faecalis	B	7	0
D. neotestacea	3	ST/Y	E. faecalis	B	1	1
D. neotestacea	3	ST/Y	E. faecalis	B	2	1
D. neotestacea	3	ST/Y	E. faecalis	B	2	1
D. neotestacea	3	ST/Y	E. faecalis	B	2	1
D. neotestacea	3	ST/Y	E. faecalis	B	3	1
D. neotestacea	3	ST/Y	E. faecalis	B	6	1
D. neotestacea	3	ST/Y	E. faecalis	B	7	1
D. neotestacea	3	ST/Y	E. faecalis	B	7	1
D. neotestacea	3	ST/Y	E. faecalis	B	7	1
D. neotestacea	3	ST/Y	E. faecalis	B	7	0
D. neotestacea	3	ST/Y	E. faecalis	B	7	0
D. neotestacea	4	ST/Y	E. faecalis	B	1	1
D. neotestacea	4	ST/Y	E. faecalis	B	1	1
D. neotestacea	4	ST/Y	E. faecalis	B	3	1
D. neotestacea	4	ST/Y	E. faecalis	B	7	0
D. neotestacea	4	ST/Y	E. faecalis	B	7	0
D. neotestacea	4	ST/Y	E. faecalis	B	7	0
D. neotestacea	4	ST/Y	E. faecalis	B	7	0
D. neotestacea	4	ST/Y	E. faecalis	B	7	0
D. neotestacea	4	ST/Y	E. faecalis	B	7	0
D. neotestacea	4	ST/Y	E. faecalis	B	7	0
D. neotestacea	4	ST/Y	E. faecalis	B	7	0
D. neotestacea	5	SR/Y	E. faecalis	B	1	1
D. neotestacea	5	SR/Y	E. faecalis	B	2	1
D. neotestacea	5	SR/Y	E. faecalis	B	3	1
D. neotestacea	5	SR/Y	E. faecalis	B	3	1
D. neotestacea	5	SR/Y	E. faecalis	B	4	1
D. neotestacea	5	SR/Y	E. faecalis	B	7	1
D. neotestacea	5	SR/Y	E. faecalis	B	7	0
D. neotestacea	5	SR/Y	E. faecalis	B	7	0
D. neotestacea	5	SR/Y	E. faecalis	B	7	0
D. neotestacea	5	SR/Y	E. faecalis	B	7	0
D. neotestacea	6	SR/Y	E. faecalis	B	2	1
D. neotestacea	6	SR/Y	E. faecalis	B	3	1
D. neotestacea	6	SR/Y	E. faecalis	B	3	1
D. neotestacea	6	SR/Y	E. faecalis	B	4	1
D. neotestacea	6	SR/Y	E. faecalis	B	4	1
D. neotestacea	6	SR/Y	E. faecalis	B	4	1
D. neotestacea	6	SR/Y	E. faecalis	B	5	1
D. neotestacea	6	SR/Y	E. faecalis	B	5	1
D. neotestacea	6	SR/Y	E. faecalis	B	7	1
D. neotestacea	6	SR/Y	E. faecalis	B	7	0
D. neotestacea	7	SR/Y	E. faecalis	B	2	1
D. neotestacea	7	SR/Y	E. faecalis	B	2	1
D. neotestacea	7	SR/Y	E. faecalis	B	3	1
D. neotestacea	7	SR/Y	E. faecalis	B	5	1
D. neotestacea	7	SR/Y	E. faecalis	B	5	1
D. neotestacea	7	SR/Y	E. faecalis	B	7	0
D. neotestacea	7	SR/Y	E. faecalis	B	7	0
D. neotestacea	7	SR/Y	E. faecalis	B	7	0
D. neotestacea	7	SR/Y	E. faecalis	B	7	0
D. neotestacea	7	SR/Y	E. faecalis	B	7	0
D. neotestacea	9	SR/SR	E. faecalis	B	3	1
D. neotestacea	9	SR/SR	E. faecalis	B	3	1
D. neotestacea	9	SR/SR	E. faecalis	B	4	1
D. neotestacea	9	SR/SR	E. faecalis	B	5	1
D. neotestacea	9	SR/SR	E. faecalis	B	6	1
D. neotestacea	9	SR/SR	E. faecalis	B	6	1
D. neotestacea	9	SR/SR	E. faecalis	B	7	1
D. neotestacea	9	SR/SR	E. faecalis	B	7	1
D. neotestacea	9	SR/SR	E. faecalis	B	7	0
D. neotestacea	9	SR/SR	E. faecalis	B	7	0
D. neotestacea	10	SR/SR	E. faecalis	B	3	1
D. neotestacea	10	SR/SR	E. faecalis	B	3	1
D. neotestacea	10	SR/SR	E. faecalis	B	4	1
D. neotestacea	10	SR/SR	E. faecalis	B	7	1
D. neotestacea	10	SR/SR	E. faecalis	B	7	1
D. neotestacea	10	SR/SR	E. faecalis	B	7	0
D. neotestacea	10	SR/SR	E. faecalis	B	7	0
D. neotestacea	10	SR/SR	E. faecalis	B	7	0
D. neotestacea	10	SR/SR	E. faecalis	B	7	0
D. neotestacea	10	SR/SR	E. faecalis	B	7	0
D. neotestacea	11	SR/SR	E. faecalis	B	3	1
D. neotestacea	11	SR/SR	E. faecalis	B	6	1
D. neotestacea	11	SR/SR	E. faecalis	B	7	1
D. neotestacea	11	SR/SR	E. faecalis	B	7	0
D. neotestacea	11	SR/SR	E. faecalis	B	7	0
D. neotestacea	11	SR/SR	E. faecalis	B	7	0
D. neotestacea	11	SR/SR	E. faecalis	B	7	0
D. neotestacea	11	SR/SR	E. faecalis	B	7	0
D. neotestacea	11	SR/SR	E. faecalis	B	7	0
D. neotestacea	11	SR/SR	E. faecalis	B	7	0
D. neotestacea	12	SR/SR	E. faecalis	B	3	1
D. neotestacea	12	SR/SR	E. faecalis	B	4	1
D. neotestacea	12	SR/SR	E. faecalis	B	5	1
D. neotestacea	12	SR/SR	E. faecalis	B	5	1
D. neotestacea	12	SR/SR	E. faecalis	B	7	0
D. neotestacea	12	SR/SR	E. faecalis	B	7	0
D. neotestacea	12	SR/SR	E. faecalis	B	7	0
D. neotestacea	12	SR/SR	E. faecalis	B	7	0
D. neotestacea	12	SR/SR	E. faecalis	B	7	0
D. neotestacea	12	SR/SR	E. faecalis	B	7	0
D. neotestacea	13	SR/SR	E. faecalis	B	2	1
D. neotestacea	13	SR/SR	E. faecalis	B	3	1
D. neotestacea	13	SR/SR	E. faecalis	B	3	1
D. neotestacea	13	SR/SR	E. faecalis	B	5	1
D. neotestacea	13	SR/SR	E. faecalis	B	6	1
D. neotestacea	13	SR/SR	E. faecalis	B	7	0
D. neotestacea	13	SR/SR	E. faecalis	B	7	0
D. neotestacea	13	SR/SR	E. faecalis	B	7	0
D. neotestacea	13	SR/SR	E. faecalis	B	7	0
D. neotestacea	13	SR/SR	E. faecalis	B	7	0
D. neotestacea	15	SR/ST	E. faecalis	B	2	1
D. neotestacea	15	SR/ST	E. faecalis	B	3	1
D. neotestacea	15	SR/ST	E. faecalis	B	6	1
D. neotestacea	15	SR/ST	E. faecalis	B	6	1
D. neotestacea	15	SR/ST	E. faecalis	B	7	0
D. neotestacea	15	SR/ST	E. faecalis	B	7	0
D. neotestacea	15	SR/ST	E. faecalis	B	7	0
D. neotestacea	15	SR/ST	E. faecalis	B	7	0
D. neotestacea	15	SR/ST	E. faecalis	B	7	0
D. neotestacea	15	SR/ST	E. faecalis	B	7	0
D. neotestacea	16	SR/ST	E. faecalis	B	2	1
D. neotestacea	16	SR/ST	E. faecalis	B	2	1
D. neotestacea	16	SR/ST	E. faecalis	B	3	1
D. neotestacea	16	SR/ST	E. faecalis	B	5	1
D. neotestacea	16	SR/ST	E. faecalis	B	7	0
D. neotestacea	16	SR/ST	E. faecalis	B	7	0
D. neotestacea	16	SR/ST	E. faecalis	B	7	0
D. neotestacea	16	SR/ST	E. faecalis	B	7	0
D. neotestacea	16	SR/ST	E. faecalis	B	7	0
D. neotestacea	16	SR/ST	E. faecalis	B	7	0
D. neotestacea	18	ST/ST	E. faecalis	B	1	1
D. neotestacea	18	ST/ST	E. faecalis	B	1	1
D. neotestacea	18	ST/ST	E. faecalis	B	1	1
D. neotestacea	18	ST/ST	E. faecalis	B	1	1
D. neotestacea	18	ST/ST	E. faecalis	B	5	1
D. neotestacea	18	ST/ST	E. faecalis	B	5	1
D. neotestacea	18	ST/ST	E. faecalis	B	6	1
D. neotestacea	18	ST/ST	E. faecalis	B	7	1
D. neotestacea	18	ST/ST	E. faecalis	B	7	0
D. neotestacea	18	ST/ST	E. faecalis	B	7	0
D. neotestacea	19	ST/ST	E. faecalis	B	2	1
D. neotestacea	19	ST/ST	E. faecalis	B	2	1
D. neotestacea	19	ST/ST	E. faecalis	B	2	1
D. neotestacea	19	ST/ST	E. faecalis	B	3	1
D. neotestacea	19	ST/ST	E. faecalis	B	3	1
D. neotestacea	19	ST/ST	E. faecalis	B	3	1
D. neotestacea	19	ST/ST	E. faecalis	B	4	1
D. neotestacea	19	ST/ST	E. faecalis	B	5	1
D. neotestacea	19	ST/ST	E. faecalis	B	5	1
D. neotestacea	19	ST/ST	E. faecalis	B	7	1
D. neotestacea	19	ST/ST	E. faecalis	B	7	0
D. neotestacea	19	ST/ST	E. faecalis	B	7	0
D. neotestacea	20	ST/ST	E. faecalis	B	1	1
D. neotestacea	20	ST/ST	E. faecalis	B	1	1
D. neotestacea	20	ST/ST	E. faecalis	B	3	1
D. neotestacea	20	ST/ST	E. faecalis	B	3	1
D. neotestacea	20	ST/ST	E. faecalis	B	5	1
D. neotestacea	20	ST/ST	E. faecalis	B	7	1
D. neotestacea	20	ST/ST	E. faecalis	B	7	1
D. neotestacea	20	ST/ST	E. faecalis	B	7	0
D. neotestacea	20	ST/ST	E. faecalis	B	7	0
D. neotestacea	20	ST/ST	E. faecalis	B	7	0
D. neotestacea	22	SR/SR	E. faecalis	B	1	1
D. neotestacea	22	SR/SR	E. faecalis	B	3	1
D. neotestacea	22	SR/SR	E. faecalis	B	4	1
D. neotestacea	22	SR/SR	E. faecalis	B	7	1
D. neotestacea	22	SR/SR	E. faecalis	B	7	0
D. neotestacea	22	SR/SR	E. faecalis	B	7	0
D. neotestacea	22	SR/SR	E. faecalis	B	7	0
D. neotestacea	22	SR/SR	E. faecalis	B	7	0
D. neotestacea	22	SR/SR	E. faecalis	B	7	0
D. neotestacea	22	SR/SR	E. faecalis	B	7	0
D. neotestacea	23	SR/SR	E. faecalis	B	1	1
D. neotestacea	23	SR/SR	E. faecalis	B	2	1
D. neotestacea	23	SR/SR	E. faecalis	B	3	1
D. neotestacea	23	SR/SR	E. faecalis	B	5	1
D. neotestacea	23	SR/SR	E. faecalis	B	5	1
D. neotestacea	23	SR/SR	E. faecalis	B	7	0
D. neotestacea	23	SR/SR	E. faecalis	B	7	0
D. neotestacea	23	SR/SR	E. faecalis	B	7	0
D. neotestacea	23	SR/SR	E. faecalis	B	7	0
D. neotestacea	23	SR/SR	E. faecalis	B	7	0
D. neotestacea	24	SR/SR	E. faecalis	B	1	1
D. neotestacea	24	SR/SR	E. faecalis	B	5	1
D. neotestacea	24	SR/SR	E. faecalis	B	6	1
D. neotestacea	24	SR/SR	E. faecalis	B	6	1
D. neotestacea	24	SR/SR	E. faecalis	B	7	1
D. neotestacea	24	SR/SR	E. faecalis	B	7	0
D. neotestacea	24	SR/SR	E. faecalis	B	7	0
D. neotestacea	24	SR/SR	E. faecalis	B	7	0
D. neotestacea	24	SR/SR	E. faecalis	B	7	0
D. neotestacea	24	SR/SR	E. faecalis	B	7	0
D. neotestacea	25	SR/SR	E. faecalis	B	1	1
D. neotestacea	25	SR/SR	E. faecalis	B	5	1
D. neotestacea	25	SR/SR	E. faecalis	B	6	1
D. neotestacea	25	SR/SR	E. faecalis	B	6	1
D. neotestacea	25	SR/SR	E. faecalis	B	7	0
D. neotestacea	25	SR/SR	E. faecalis	B	7	0
D. neotestacea	25	SR/SR	E. faecalis	B	7	0
D. neotestacea	25	SR/SR	E. faecalis	B	7	0
D. neotestacea	25	SR/SR	E. faecalis	B	7	0
D. neotestacea	25	SR/SR	E. faecalis	B	7	0
D. neotestacea	27	SR/SR	E. faecalis	B	1	1
D. neotestacea	27	SR/SR	E. faecalis	B	2	1
D. neotestacea	27	SR/SR	E. faecalis	B	3	1
D. neotestacea	27	SR/SR	E. faecalis	B	6	1
D. neotestacea	27	SR/SR	E. faecalis	B	6	1
D. neotestacea	27	SR/SR	E. faecalis	B	7	0
D. neotestacea	27	SR/SR	E. faecalis	B	7	0
D. neotestacea	27	SR/SR	E. faecalis	B	7	0
D. neotestacea	27	SR/SR	E. faecalis	B	7	0
D. neotestacea	27	SR/SR	E. faecalis	B	7	0
D. neotestacea	28	SR/SR	E. faecalis	B	2	1
D. neotestacea	28	SR/SR	E. faecalis	B	3	1
D. neotestacea	28	SR/SR	E. faecalis	B	4	1
D. neotestacea	28	SR/SR	E. faecalis	B	5	1
D. neotestacea	28	SR/SR	E. faecalis	B	6	1
D. neotestacea	28	SR/SR	E. faecalis	B	7	1
D. neotestacea	28	SR/SR	E. faecalis	B	7	0
D. neotestacea	28	SR/SR	E. faecalis	B	7	0
D. neotestacea	28	SR/SR	E. faecalis	B	7	0
D. neotestacea	28	SR/SR	E. faecalis	B	7	0
D. neotestacea	29	SR/SR	E. faecalis	B	1	1
D. neotestacea	29	SR/SR	E. faecalis	B	3	1
D. neotestacea	29	SR/SR	E. faecalis	B	4	1
D. neotestacea	29	SR/SR	E. faecalis	B	6	1
D. neotestacea	29	SR/SR	E. faecalis	B	6	1
D. neotestacea	29	SR/SR	E. faecalis	B	7	1
D. neotestacea	29	SR/SR	E. faecalis	B	7	0
D. neotestacea	29	SR/SR	E. faecalis	B	7	0
D. neotestacea	29	SR/SR	E. faecalis	B	7	0
D. neotestacea	29	SR/SR	E. faecalis	B	7	0
D. neotestacea	30	SR/SR	E. faecalis	B	1	1
D. neotestacea	30	SR/SR	E. faecalis	B	2	1
D. neotestacea	30	SR/SR	E. faecalis	B	5	1
D. neotestacea	30	SR/SR	E. faecalis	B	7	1
D. neotestacea	30	SR/SR	E. faecalis	B	7	0
D. neotestacea	30	SR/SR	E. faecalis	B	7	0
D. neotestacea	30	SR/SR	E. faecalis	B	7	0
D. neotestacea	30	SR/SR	E. faecalis	B	7	0
D. neotestacea	30	SR/SR	E. faecalis	B	7	0
D. neotestacea	30	SR/SR	E. faecalis	B	7	0
D. neotestacea	31	SR/SR	E. faecalis	B	1	1
D. neotestacea	31	SR/SR	E. faecalis	B	1	1
D. neotestacea	31	SR/SR	E. faecalis	B	2	1
D. neotestacea	31	SR/SR	E. faecalis	B	3	1
D. neotestacea	31	SR/SR	E. faecalis	B	4	1
D. neotestacea	31	SR/SR	E. faecalis	B	6	1
D. neotestacea	31	SR/SR	E. faecalis	B	7	1
D. neotestacea	31	SR/SR	E. faecalis	B	7	0
D. neotestacea	31	SR/SR	E. faecalis	B	7	0
D. neotestacea	31	SR/SR	E. faecalis	B	7	0
D. neotestacea	1	SR/ST	E. faecalis	A	3	1
D. neotestacea	1	SR/ST	E. faecalis	A	4	1
D. neotestacea	1	SR/ST	E. faecalis	A	4	1
D. neotestacea	1	SR/ST	E. faecalis	A	5	1
D. neotestacea	1	SR/ST	E. faecalis	A	7	1
D. neotestacea	1	SR/ST	E. faecalis	A	7	0
D. neotestacea	1	SR/ST	E. faecalis	A	7	0
D. neotestacea	1	SR/ST	E. faecalis	A	7	0
D. neotestacea	1	SR/ST	E. faecalis	A	7	0
D. neotestacea	1	SR/ST	E. faecalis	A	7	0
D. neotestacea	2	SR/ST	E. faecalis	A	3	1
D. neotestacea	2	SR/ST	E. faecalis	A	3	1
D. neotestacea	2	SR/ST	E. faecalis	A	4	1
D. neotestacea	2	SR/ST	E. faecalis	A	4	1
D. neotestacea	2	SR/ST	E. faecalis	A	4	1
D. neotestacea	2	SR/ST	E. faecalis	A	4	1
D. neotestacea	2	SR/ST	E. faecalis	A	7	1
D. neotestacea	2	SR/ST	E. faecalis	A	7	0
D. neotestacea	2	SR/ST	E. faecalis	A	7	0
D. neotestacea	2	SR/ST	E. faecalis	A	7	0
D. neotestacea	3	SR/ST	E. faecalis	A	3	1
D. neotestacea	3	SR/ST	E. faecalis	A	4	1
D. neotestacea	3	SR/ST	E. faecalis	A	4	1
D. neotestacea	3	SR/ST	E. faecalis	A	4	1
D. neotestacea	3	SR/ST	E. faecalis	A	5	1
D. neotestacea	3	SR/ST	E. faecalis	A	5	1
D. neotestacea	3	SR/ST	E. faecalis	A	6	1
D. neotestacea	3	SR/ST	E. faecalis	A	6	1
D. neotestacea	3	SR/ST	E. faecalis	A	7	1
D. neotestacea	3	SR/ST	E. faecalis	A	7	0
D. neotestacea	3	SR/ST	E. faecalis	A	7	0
D. neotestacea	3	SR/ST	E. faecalis	A	7	0
D. neotestacea	3	SR/ST	E. faecalis	A	7	0
D. neotestacea	5	ST/Y	E. faecalis	A	2	1
D. neotestacea	5	ST/Y	E. faecalis	A	3	1
D. neotestacea	5	ST/Y	E. faecalis	A	3	1
D. neotestacea	5	ST/Y	E. faecalis	A	4	1
D. neotestacea	5	ST/Y	E. faecalis	A	4	1
D. neotestacea	5	ST/Y	E. faecalis	A	6	1
D. neotestacea	5	ST/Y	E. faecalis	A	7	1
D. neotestacea	5	ST/Y	E. faecalis	A	7	1
D. neotestacea	5	ST/Y	E. faecalis	A	7	0
D. neotestacea	5	ST/Y	E. faecalis	A	7	0
D. neotestacea	6	ST/Y	E. faecalis	A	2	1
D. neotestacea	6	ST/Y	E. faecalis	A	3	1
D. neotestacea	6	ST/Y	E. faecalis	A	3	1
D. neotestacea	6	ST/Y	E. faecalis	A	4	1
D. neotestacea	6	ST/Y	E. faecalis	A	5	1
D. neotestacea	6	ST/Y	E. faecalis	A	5	1
D. neotestacea	6	ST/Y	E. faecalis	A	5	1
D. neotestacea	6	ST/Y	E. faecalis	A	6	1
D. neotestacea	6	ST/Y	E. faecalis	A	6	1
D. neotestacea	6	ST/Y	E. faecalis	A	7	1
D. neotestacea	6	ST/Y	E. faecalis	A	7	0
D. neotestacea	6	ST/Y	E. faecalis	A	7	0
D. neotestacea	7	ST/Y	E. faecalis	A	3	1
D. neotestacea	7	ST/Y	E. faecalis	A	3	1
D. neotestacea	7	ST/Y	E. faecalis	A	3	1
D. neotestacea	7	ST/Y	E. faecalis	A	4	1
D. neotestacea	7	ST/Y	E. faecalis	A	4	1
D. neotestacea	7	ST/Y	E. faecalis	A	4	1
D. neotestacea	7	ST/Y	E. faecalis	A	4	1
D. neotestacea	7	ST/Y	E. faecalis	A	4	1
D. neotestacea	7	ST/Y	E. faecalis	A	4	1
D. neotestacea	7	ST/Y	E. faecalis	A	5	1
D. neotestacea	7	ST/Y	E. faecalis	A	7	0
D. neotestacea	7	ST/Y	E. faecalis	A	7	0
D. neotestacea	8	ST/Y	E. faecalis	A	1	1
D. neotestacea	8	ST/Y	E. faecalis	A	2	1
D. neotestacea	8	ST/Y	E. faecalis	A	3	1
D. neotestacea	8	ST/Y	E. faecalis	A	5	1
D. neotestacea	8	ST/Y	E. faecalis	A	6	1
D. neotestacea	8	ST/Y	E. faecalis	A	7	1
D. neotestacea	8	ST/Y	E. faecalis	A	7	1
D. neotestacea	8	ST/Y	E. faecalis	A	7	0
D. neotestacea	8	ST/Y	E. faecalis	A	7	0
D. neotestacea	8	ST/Y	E. faecalis	A	7	0
D. neotestacea	10	SR/Y	E. faecalis	A	1	1
D. neotestacea	10	SR/Y	E. faecalis	A	3	1
D. neotestacea	10	SR/Y	E. faecalis	A	4	1
D. neotestacea	10	SR/Y	E. faecalis	A	5	1
D. neotestacea	10	SR/Y	E. faecalis	A	5	1
D. neotestacea	10	SR/Y	E. faecalis	A	5	1
D. neotestacea	10	SR/Y	E. faecalis	A	5	1
D. neotestacea	10	SR/Y	E. faecalis	A	6	1
D. neotestacea	10	SR/Y	E. faecalis	A	7	1
D. neotestacea	10	SR/Y	E. faecalis	A	7	1
D. neotestacea	10	SR/Y	E. faecalis	A	7	0
D. neotestacea	10	SR/Y	E. faecalis	A	7	0
D. neotestacea	11	SR/Y	E. faecalis	A	3	1
D. neotestacea	11	SR/Y	E. faecalis	A	3	1
D. neotestacea	11	SR/Y	E. faecalis	A	4	1
D. neotestacea	11	SR/Y	E. faecalis	A	4	1
D. neotestacea	11	SR/Y	E. faecalis	A	5	1
D. neotestacea	11	SR/Y	E. faecalis	A	5	1
D. neotestacea	11	SR/Y	E. faecalis	A	5	1
D. neotestacea	11	SR/Y	E. faecalis	A	5	1
D. neotestacea	11	SR/Y	E. faecalis	A	6	1
D. neotestacea	11	SR/Y	E. faecalis	A	6	1
D. neotestacea	11	SR/Y	E. faecalis	A	7	0
D. neotestacea	11	SR/Y	E. faecalis	A	7	0
D. neotestacea	12	SR/Y	E. faecalis	A	1	1
D. neotestacea	12	SR/Y	E. faecalis	A	1	1
D. neotestacea	12	SR/Y	E. faecalis	A	2	1
D. neotestacea	12	SR/Y	E. faecalis	A	4	1
D. neotestacea	12	SR/Y	E. faecalis	A	4	1
D. neotestacea	12	SR/Y	E. faecalis	A	4	1
D. neotestacea	12	SR/Y	E. faecalis	A	4	1
D. neotestacea	12	SR/Y	E. faecalis	A	5	1
D. neotestacea	12	SR/Y	E. faecalis	A	5	1
D. neotestacea	12	SR/Y	E. faecalis	A	5	1
D. neotestacea	12	SR/Y	E. faecalis	A	7	0
D. neotestacea	12	SR/Y	E. faecalis	A	7	0
D. neotestacea	13	SR/Y	E. faecalis	A	1	1
D. neotestacea	13	SR/Y	E. faecalis	A	4	1
D. neotestacea	13	SR/Y	E. faecalis	A	5	1
D. neotestacea	13	SR/Y	E. faecalis	A	5	1
D. neotestacea	13	SR/Y	E. faecalis	A	5	1
D. neotestacea	13	SR/Y	E. faecalis	A	7	1
D. neotestacea	13	SR/Y	E. faecalis	A	7	1
D. neotestacea	13	SR/Y	E. faecalis	A	7	1
D. neotestacea	13	SR/Y	E. faecalis	A	7	1
D. neotestacea	13	SR/Y	E. faecalis	A	7	0
D. neotestacea	15	ST/ST	E. faecalis	A	4	1
D. neotestacea	15	ST/ST	E. faecalis	A	4	1
D. neotestacea	15	ST/ST	E. faecalis	A	4	1
D. neotestacea	15	ST/ST	E. faecalis	A	5	1
D. neotestacea	15	ST/ST	E. faecalis	A	5	1
D. neotestacea	15	ST/ST	E. faecalis	A	6	1
D. neotestacea	15	ST/ST	E. faecalis	A	6	1
D. neotestacea	15	ST/ST	E. faecalis	A	7	1
D. neotestacea	15	ST/ST	E. faecalis	A	7	0
D. neotestacea	15	ST/ST	E. faecalis	A	7	0
D. neotestacea	16	ST/ST	E. faecalis	A	4	1
D. neotestacea	16	ST/ST	E. faecalis	A	4	1
D. neotestacea	16	ST/ST	E. faecalis	A	4	1
D. neotestacea	16	ST/ST	E. faecalis	A	4	1
D. neotestacea	16	ST/ST	E. faecalis	A	4	1
D. neotestacea	16	ST/ST	E. faecalis	A	5	1
D. neotestacea	16	ST/ST	E. faecalis	A	6	1
D. neotestacea	16	ST/ST	E. faecalis	A	7	1
D. neotestacea	16	ST/ST	E. faecalis	A	7	1
D. neotestacea	16	ST/ST	E. faecalis	A	7	1
D. neotestacea	16	ST/ST	E. faecalis	A	7	0
D. neotestacea	16	ST/ST	E. faecalis	A	7	0
D. neotestacea	17	ST/ST	E. faecalis	A	2	1
D. neotestacea	17	ST/ST	E. faecalis	A	3	1
D. neotestacea	17	ST/ST	E. faecalis	A	3	1
D. neotestacea	17	ST/ST	E. faecalis	A	3	1
D. neotestacea	17	ST/ST	E. faecalis	A	3	1
D. neotestacea	17	ST/ST	E. faecalis	A	4	1
D. neotestacea	17	ST/ST	E. faecalis	A	4	1
D. neotestacea	17	ST/ST	E. faecalis	A	4	1
D. neotestacea	17	ST/ST	E. faecalis	A	5	1
D. neotestacea	17	ST/ST	E. faecalis	A	7	0
D. neotestacea	18	ST/ST	E. faecalis	A	3	1
D. neotestacea	18	ST/ST	E. faecalis	A	4	1
D. neotestacea	18	ST/ST	E. faecalis	A	4	1
D. neotestacea	18	ST/ST	E. faecalis	A	5	1
D. neotestacea	18	ST/ST	E. faecalis	A	5	1
D. neotestacea	18	ST/ST	E. faecalis	A	6	1
D. neotestacea	18	ST/ST	E. faecalis	A	6	1
D. neotestacea	18	ST/ST	E. faecalis	A	7	0
D. neotestacea	18	ST/ST	E. faecalis	A	7	0
D. neotestacea	18	ST/ST	E. faecalis	A	7	0
D. neotestacea	20	SR/SR	E. faecalis	A	4	1
D. neotestacea	20	SR/SR	E. faecalis	A	4	1
D. neotestacea	20	SR/SR	E. faecalis	A	7	1
D. neotestacea	20	SR/SR	E. faecalis	A	7	1
D. neotestacea	20	SR/SR	E. faecalis	A	7	1
D. neotestacea	20	SR/SR	E. faecalis	A	7	1
D. neotestacea	20	SR/SR	E. faecalis	A	7	0
D. neotestacea	20	SR/SR	E. faecalis	A	7	0
D. neotestacea	20	SR/SR	E. faecalis	A	7	0
D. neotestacea	20	SR/SR	E. faecalis	A	7	0
D. neotestacea	21	SR/SR	E. faecalis	A	3	1
D. neotestacea	21	SR/SR	E. faecalis	A	3	1
D. neotestacea	21	SR/SR	E. faecalis	A	3	1
D. neotestacea	21	SR/SR	E. faecalis	A	3	1
D. neotestacea	21	SR/SR	E. faecalis	A	3	1
D. neotestacea	21	SR/SR	E. faecalis	A	4	1
D. neotestacea	21	SR/SR	E. faecalis	A	5	1
D. neotestacea	21	SR/SR	E. faecalis	A	5	1
D. neotestacea	21	SR/SR	E. faecalis	A	6	1
D. neotestacea	21	SR/SR	E. faecalis	A	7	1
D. neotestacea	21	SR/SR	E. faecalis	A	7	0
D. neotestacea	21	SR/SR	E. faecalis	A	7	0
D. neotestacea	22	SR/SR	E. faecalis	A	2	1
D. neotestacea	22	SR/SR	E. faecalis	A	4	1
D. neotestacea	22	SR/SR	E. faecalis	A	4	1
D. neotestacea	22	SR/SR	E. faecalis	A	4	1
D. neotestacea	22	SR/SR	E. faecalis	A	4	1
D. neotestacea	22	SR/SR	E. faecalis	A	7	1
D. neotestacea	22	SR/SR	E. faecalis	A	7	1
D. neotestacea	22	SR/SR	E. faecalis	A	7	0
D. neotestacea	22	SR/SR	E. faecalis	A	7	0
D. neotestacea	22	SR/SR	E. faecalis	A	7	0
D. neotestacea	23	SR/SR	E. faecalis	A	1	1
D. neotestacea	23	SR/SR	E. faecalis	A	2	1
D. neotestacea	23	SR/SR	E. faecalis	A	2	1
D. neotestacea	23	SR/SR	E. faecalis	A	4	1
D. neotestacea	23	SR/SR	E. faecalis	A	7	1
D. neotestacea	23	SR/SR	E. faecalis	A	7	1
D. neotestacea	23	SR/SR	E. faecalis	A	7	0
D. neotestacea	23	SR/SR	E. faecalis	A	7	0
D. neotestacea	23	SR/SR	E. faecalis	A	7	0
D. neotestacea	23	SR/SR	E. faecalis	A	7	0
D. neotestacea	1	ST/Y	P. rettgeri	A	1	1
D. neotestacea	1	ST/Y	P. rettgeri	A	2	1
D. neotestacea	1	ST/Y	P. rettgeri	A	2	1
D. neotestacea	1	ST/Y	P. rettgeri	A	4	1
D. neotestacea	1	ST/Y	P. rettgeri	A	4	1
D. neotestacea	1	ST/Y	P. rettgeri	A	7	0
D. neotestacea	1	ST/Y	P. rettgeri	A	7	0
D. neotestacea	1	ST/Y	P. rettgeri	A	7	0
D. neotestacea	1	ST/Y	P. rettgeri	A	7	0
D. neotestacea	2	ST/Y	P. rettgeri	A	3	1
D. neotestacea	2	ST/Y	P. rettgeri	A	3	1
D. neotestacea	2	ST/Y	P. rettgeri	A	4	1
D. neotestacea	2	ST/Y	P. rettgeri	A	4	1
D. neotestacea	2	ST/Y	P. rettgeri	A	4	1
D. neotestacea	2	ST/Y	P. rettgeri	A	5	1
D. neotestacea	2	ST/Y	P. rettgeri	A	5	1
D. neotestacea	2	ST/Y	P. rettgeri	A	7	1
D. neotestacea	2	ST/Y	P. rettgeri	A	7	0
D. neotestacea	2	ST/Y	P. rettgeri	A	7	0
D. neotestacea	3	ST/Y	P. rettgeri	A	1	1
D. neotestacea	3	ST/Y	P. rettgeri	A	3	1
D. neotestacea	3	ST/Y	P. rettgeri	A	4	1
D. neotestacea	3	ST/Y	P. rettgeri	A	7	1
D. neotestacea	3	ST/Y	P. rettgeri	A	7	1
D. neotestacea	3	ST/Y	P. rettgeri	A	7	0
D. neotestacea	3	ST/Y	P. rettgeri	A	7	0
D. neotestacea	3	ST/Y	P. rettgeri	A	7	0
D. neotestacea	5	SR/Y	P. rettgeri	A	1	1
D. neotestacea	5	SR/Y	P. rettgeri	A	2	1
D. neotestacea	5	SR/Y	P. rettgeri	A	3	1
D. neotestacea	5	SR/Y	P. rettgeri	A	4	1
D. neotestacea	5	SR/Y	P. rettgeri	A	7	1
D. neotestacea	5	SR/Y	P. rettgeri	A	7	0
D. neotestacea	5	SR/Y	P. rettgeri	A	7	0
D. neotestacea	5	SR/Y	P. rettgeri	A	7	0
D. neotestacea	5	SR/Y	P. rettgeri	A	7	0
D. neotestacea	6	SR/Y	P. rettgeri	A	1	1
D. neotestacea	6	SR/Y	P. rettgeri	A	1	1
D. neotestacea	6	SR/Y	P. rettgeri	A	2	1
D. neotestacea	6	SR/Y	P. rettgeri	A	7	1
D. neotestacea	6	SR/Y	P. rettgeri	A	7	1
D. neotestacea	6	SR/Y	P. rettgeri	A	7	1
D. neotestacea	6	SR/Y	P. rettgeri	A	7	0
D. neotestacea	6	SR/Y	P. rettgeri	A	7	0
D. neotestacea	8	SR/SR	P. rettgeri	A	2	1
D. neotestacea	8	SR/SR	P. rettgeri	A	3	1
D. neotestacea	8	SR/SR	P. rettgeri	A	4	1
D. neotestacea	8	SR/SR	P. rettgeri	A	5	1
D. neotestacea	8	SR/SR	P. rettgeri	A	5	1
D. neotestacea	8	SR/SR	P. rettgeri	A	7	0
D. neotestacea	8	SR/SR	P. rettgeri	A	7	0
D. neotestacea	8	SR/SR	P. rettgeri	A	7	0
D. neotestacea	8	SR/SR	P. rettgeri	A	7	0
D. neotestacea	8	SR/SR	P. rettgeri	A	7	0
D. neotestacea	9	SR/SR	P. rettgeri	A	2	1
D. neotestacea	9	SR/SR	P. rettgeri	A	4	1
D. neotestacea	9	SR/SR	P. rettgeri	A	5	1
D. neotestacea	9	SR/SR	P. rettgeri	A	7	1
D. neotestacea	9	SR/SR	P. rettgeri	A	7	0
D. neotestacea	9	SR/SR	P. rettgeri	A	7	0
D. neotestacea	9	SR/SR	P. rettgeri	A	7	0
D. neotestacea	9	SR/SR	P. rettgeri	A	7	0
D. neotestacea	9	SR/SR	P. rettgeri	A	7	0
D. neotestacea	9	SR/SR	P. rettgeri	A	7	0
D. neotestacea	10	SR/SR	P. rettgeri	A	1	1
D. neotestacea	10	SR/SR	P. rettgeri	A	2	1
D. neotestacea	10	SR/SR	P. rettgeri	A	2	1
D. neotestacea	10	SR/SR	P. rettgeri	A	4	1
D. neotestacea	10	SR/SR	P. rettgeri	A	5	1
D. neotestacea	10	SR/SR	P. rettgeri	A	7	1
D. neotestacea	10	SR/SR	P. rettgeri	A	7	0
D. neotestacea	10	SR/SR	P. rettgeri	A	7	0
D. neotestacea	10	SR/SR	P. rettgeri	A	7	0
D. neotestacea	10	SR/SR	P. rettgeri	A	7	0
D. neotestacea	11	SR/SR	P. rettgeri	A	1	1
D. neotestacea	11	SR/SR	P. rettgeri	A	1	1
D. neotestacea	11	SR/SR	P. rettgeri	A	3	1
D. neotestacea	11	SR/SR	P. rettgeri	A	4	1
D. neotestacea	11	SR/SR	P. rettgeri	A	5	1
D. neotestacea	11	SR/SR	P. rettgeri	A	5	1
D. neotestacea	11	SR/SR	P. rettgeri	A	6	1
D. neotestacea	11	SR/SR	P. rettgeri	A	6	1
D. neotestacea	11	SR/SR	P. rettgeri	A	6	1
D. neotestacea	11	SR/SR	P. rettgeri	A	6	1
D. neotestacea	11	SR/SR	P. rettgeri	A	7	0
D. neotestacea	11	SR/SR	P. rettgeri	A	7	0
D. neotestacea	12	SR/SR	P. rettgeri	A	1	1
D. neotestacea	12	SR/SR	P. rettgeri	A	3	1
D. neotestacea	12	SR/SR	P. rettgeri	A	3	1
D. neotestacea	12	SR/SR	P. rettgeri	A	5	1
D. neotestacea	12	SR/SR	P. rettgeri	A	5	1
D. neotestacea	12	SR/SR	P. rettgeri	A	5	1
D. neotestacea	12	SR/SR	P. rettgeri	A	7	1
D. neotestacea	12	SR/SR	P. rettgeri	A	7	0
D. neotestacea	12	SR/SR	P. rettgeri	A	7	0
D. neotestacea	12	SR/SR	P. rettgeri	A	7	0
D. neotestacea	13	SR/SR	P. rettgeri	A	1	1
D. neotestacea	13	SR/SR	P. rettgeri	A	1	1
D. neotestacea	13	SR/SR	P. rettgeri	A	2	1
D. neotestacea	13	SR/SR	P. rettgeri	A	2	1
D. neotestacea	13	SR/SR	P. rettgeri	A	3	1
D. neotestacea	13	SR/SR	P. rettgeri	A	4	1
D. neotestacea	13	SR/SR	P. rettgeri	A	5	1
D. neotestacea	13	SR/SR	P. rettgeri	A	7	0
D. neotestacea	13	SR/SR	P. rettgeri	A	7	0
D. neotestacea	13	SR/SR	P. rettgeri	A	7	0
D. neotestacea	14	SR/SR	P. rettgeri	A	1	1
D. neotestacea	14	SR/SR	P. rettgeri	A	1	1
D. neotestacea	14	SR/SR	P. rettgeri	A	1	1
D. neotestacea	14	SR/SR	P. rettgeri	A	2	1
D. neotestacea	14	SR/SR	P. rettgeri	A	2	1
D. neotestacea	14	SR/SR	P. rettgeri	A	2	1
D. neotestacea	14	SR/SR	P. rettgeri	A	3	1
D. neotestacea	14	SR/SR	P. rettgeri	A	7	0
D. neotestacea	14	SR/SR	P. rettgeri	A	7	0
D. neotestacea	15	SR/SR	P. rettgeri	A	1	1
D. neotestacea	15	SR/SR	P. rettgeri	A	2	1
D. neotestacea	15	SR/SR	P. rettgeri	A	2	1
D. neotestacea	15	SR/SR	P. rettgeri	A	5	1
D. neotestacea	15	SR/SR	P. rettgeri	A	5	1
D. neotestacea	15	SR/SR	P. rettgeri	A	6	1
D. neotestacea	15	SR/SR	P. rettgeri	A	6	1
D. neotestacea	15	SR/SR	P. rettgeri	A	7	1
D. neotestacea	15	SR/SR	P. rettgeri	A	7	0
D. neotestacea	15	SR/SR	P. rettgeri	A	7	0
D. neotestacea	17	SR/ST	P. rettgeri	A	2	1
D. neotestacea	17	SR/ST	P. rettgeri	A	2	1
D. neotestacea	17	SR/ST	P. rettgeri	A	4	1
D. neotestacea	17	SR/ST	P. rettgeri	A	6	1
D. neotestacea	17	SR/ST	P. rettgeri	A	7	1
D. neotestacea	17	SR/ST	P. rettgeri	A	7	1
D. neotestacea	17	SR/ST	P. rettgeri	A	7	1
D. neotestacea	17	SR/ST	P. rettgeri	A	7	0
D. neotestacea	17	SR/ST	P. rettgeri	A	7	0
D. neotestacea	17	SR/ST	P. rettgeri	A	7	0
D. neotestacea	18	SR/ST	P. rettgeri	A	1	1
D. neotestacea	18	SR/ST	P. rettgeri	A	5	1
D. neotestacea	18	SR/ST	P. rettgeri	A	5	1
D. neotestacea	18	SR/ST	P. rettgeri	A	7	0
D. neotestacea	18	SR/ST	P. rettgeri	A	7	0
D. neotestacea	18	SR/ST	P. rettgeri	A	7	0
D. neotestacea	18	SR/ST	P. rettgeri	A	7	0
D. neotestacea	18	SR/ST	P. rettgeri	A	7	0
D. neotestacea	18	SR/ST	P. rettgeri	A	7	0
D. neotestacea	19	SR/ST	P. rettgeri	A	1	1
D. neotestacea	19	SR/ST	P. rettgeri	A	2	1
D. neotestacea	19	SR/ST	P. rettgeri	A	2	1
D. neotestacea	19	SR/ST	P. rettgeri	A	3	1
D. neotestacea	19	SR/ST	P. rettgeri	A	6	1
D. neotestacea	19	SR/ST	P. rettgeri	A	7	0
D. neotestacea	19	SR/ST	P. rettgeri	A	7	0
D. neotestacea	19	SR/ST	P. rettgeri	A	7	0
D. neotestacea	19	SR/ST	P. rettgeri	A	7	0
D. neotestacea	19	SR/ST	P. rettgeri	A	7	0
D. neotestacea	21	ST/ST	P. rettgeri	A	2	1
D. neotestacea	21	ST/ST	P. rettgeri	A	3	1
D. neotestacea	21	ST/ST	P. rettgeri	A	4	1
D. neotestacea	21	ST/ST	P. rettgeri	A	4	1
D. neotestacea	21	ST/ST	P. rettgeri	A	6	1
D. neotestacea	21	ST/ST	P. rettgeri	A	7	1
D. neotestacea	21	ST/ST	P. rettgeri	A	7	0
D. neotestacea	21	ST/ST	P. rettgeri	A	7	0
D. neotestacea	21	ST/ST	P. rettgeri	A	7	0
D. neotestacea	21	ST/ST	P. rettgeri	A	7	0
D. neotestacea	22	ST/ST	P. rettgeri	A	1	1
D. neotestacea	22	ST/ST	P. rettgeri	A	3	1
D. neotestacea	22	ST/ST	P. rettgeri	A	7	1
D. neotestacea	22	ST/ST	P. rettgeri	A	7	1
D. neotestacea	22	ST/ST	P. rettgeri	A	7	0
D. neotestacea	22	ST/ST	P. rettgeri	A	7	0
D. neotestacea	22	ST/ST	P. rettgeri	A	7	0
D. neotestacea	22	ST/ST	P. rettgeri	A	7	0
D. neotestacea	22	ST/ST	P. rettgeri	A	7	0
D. neotestacea	22	ST/ST	P. rettgeri	A	7	0
D. affinis	1	SR/Y	E. faecalis	A	1	1
D. affinis	1	SR/Y	E. faecalis	A	2	1
D. affinis	1	SR/Y	E. faecalis	A	2	1
D. affinis	1	SR/Y	E. faecalis	A	3	1
D. affinis	1	SR/Y	E. faecalis	A	4	1
D. affinis	1	SR/Y	E. faecalis	A	7	1
D. affinis	1	SR/Y	E. faecalis	A	7	1
D. affinis	1	SR/Y	E. faecalis	A	7	0
D. affinis	1	SR/Y	E. faecalis	A	7	0
D. affinis	1	SR/Y	E. faecalis	A	7	0
D. affinis	2	SR/Y	E. faecalis	A	1	1
D. affinis	2	SR/Y	E. faecalis	A	4	1
D. affinis	2	SR/Y	E. faecalis	A	7	1
D. affinis	2	SR/Y	E. faecalis	A	7	1
D. affinis	2	SR/Y	E. faecalis	A	7	0
D. affinis	2	SR/Y	E. faecalis	A	7	0
D. affinis	2	SR/Y	E. faecalis	A	7	0
D. affinis	2	SR/Y	E. faecalis	A	7	0
D. affinis	2	SR/Y	E. faecalis	A	7	0
D. affinis	2	SR/Y	E. faecalis	A	7	0
D. affinis	3	SR/Y	E. faecalis	A	2	1
D. affinis	3	SR/Y	E. faecalis	A	2	1
D. affinis	3	SR/Y	E. faecalis	A	2	1
D. affinis	3	SR/Y	E. faecalis	A	3	1
D. affinis	3	SR/Y	E. faecalis	A	6	1
D. affinis	3	SR/Y	E. faecalis	A	7	1
D. affinis	3	SR/Y	E. faecalis	A	7	1
D. affinis	3	SR/Y	E. faecalis	A	7	1
D. affinis	3	SR/Y	E. faecalis	A	7	1
D. affinis	3	SR/Y	E. faecalis	A	7	0
D. affinis	3	SR/Y	E. faecalis	A	7	0
D. affinis	5	SR/SR	E. faecalis	A	2	1
D. affinis	5	SR/SR	E. faecalis	A	2	1
D. affinis	5	SR/SR	E. faecalis	A	2	1
D. affinis	5	SR/SR	E. faecalis	A	2	1
D. affinis	5	SR/SR	E. faecalis	A	3	1
D. affinis	5	SR/SR	E. faecalis	A	7	1
D. affinis	5	SR/SR	E. faecalis	A	7	0
D. affinis	5	SR/SR	E. faecalis	A	7	0
D. affinis	5	SR/SR	E. faecalis	A	7	0
D. affinis	5	SR/SR	E. faecalis	A	7	0
D. affinis	6	SR/SR	E. faecalis	A	2	1
D. affinis	6	SR/SR	E. faecalis	A	2	1
D. affinis	6	SR/SR	E. faecalis	A	2	1
D. affinis	6	SR/SR	E. faecalis	A	2	1
D. affinis	6	SR/SR	E. faecalis	A	3	1
D. affinis	6	SR/SR	E. faecalis	A	5	1
D. affinis	6	SR/SR	E. faecalis	A	5	1
D. affinis	6	SR/SR	E. faecalis	A	7	0
D. affinis	6	SR/SR	E. faecalis	A	7	0
D. affinis	6	SR/SR	E. faecalis	A	7	0
D. affinis	6	SR/SR	E. faecalis	A	7	0
D. affinis	7	SR/SR	E. faecalis	A	2	1
D. affinis	7	SR/SR	E. faecalis	A	2	1
D. affinis	7	SR/SR	E. faecalis	A	2	1
D. affinis	7	SR/SR	E. faecalis	A	7	0
D. affinis	7	SR/SR	E. faecalis	A	7	0
D. affinis	7	SR/SR	E. faecalis	A	7	0
D. affinis	7	SR/SR	E. faecalis	A	7	0
D. affinis	7	SR/SR	E. faecalis	A	7	0
D. affinis	7	SR/SR	E. faecalis	A	7	0
D. affinis	7	SR/SR	E. faecalis	A	7	0
D. affinis	9	ST/ST	E. faecalis	A	2	1
D. affinis	9	ST/ST	E. faecalis	A	2	1
D. affinis	9	ST/ST	E. faecalis	A	2	1
D. affinis	9	ST/ST	E. faecalis	A	5	1
D. affinis	9	ST/ST	E. faecalis	A	7	0
D. affinis	9	ST/ST	E. faecalis	A	7	0
D. affinis	9	ST/ST	E. faecalis	A	7	0
D. affinis	9	ST/ST	E. faecalis	A	7	0
D. affinis	9	ST/ST	E. faecalis	A	7	0
D. affinis	9	ST/ST	E. faecalis	A	7	0
D. affinis	10	ST/ST	E. faecalis	A	2	1
D. affinis	10	ST/ST	E. faecalis	A	2	1
D. affinis	10	ST/ST	E. faecalis	A	2	1
D. affinis	10	ST/ST	E. faecalis	A	3	1
D. affinis	10	ST/ST	E. faecalis	A	7	0
D. affinis	10	ST/ST	E. faecalis	A	7	0
D. affinis	10	ST/ST	E. faecalis	A	7	0
D. affinis	10	ST/ST	E. faecalis	A	7	0
D. affinis	10	ST/ST	E. faecalis	A	7	0
D. affinis	10	ST/ST	E. faecalis	A	7	0
D. affinis	11	ST/ST	E. faecalis	A	2	1
D. affinis	11	ST/ST	E. faecalis	A	2	1
D. affinis	11	ST/ST	E. faecalis	A	2	1
D. affinis	11	ST/ST	E. faecalis	A	2	1
D. affinis	11	ST/ST	E. faecalis	A	2	1
D. affinis	11	ST/ST	E. faecalis	A	7	0
D. affinis	11	ST/ST	E. faecalis	A	7	0
D. affinis	11	ST/ST	E. faecalis	A	7	0
D. affinis	11	ST/ST	E. faecalis	A	7	0
D. affinis	11	ST/ST	E. faecalis	A	7	0
D. affinis	13	ST/Y	E. faecalis	A	2	1
D. affinis	13	ST/Y	E. faecalis	A	5	1
D. affinis	13	ST/Y	E. faecalis	A	5	1
D. affinis	13	ST/Y	E. faecalis	A	7	1
D. affinis	13	ST/Y	E. faecalis	A	7	1
D. affinis	13	ST/Y	E. faecalis	A	7	1
D. affinis	13	ST/Y	E. faecalis	A	7	1
D. affinis	13	ST/Y	E. faecalis	A	7	1
D. affinis	13	ST/Y	E. faecalis	A	7	1
D. affinis	13	ST/Y	E. faecalis	A	7	0
D. affinis	14	ST/Y	E. faecalis	A	2	1
D. affinis	14	ST/Y	E. faecalis	A	2	1
D. affinis	14	ST/Y	E. faecalis	A	7	1
D. affinis	14	ST/Y	E. faecalis	A	7	1
D. affinis	14	ST/Y	E. faecalis	A	7	1
D. affinis	14	ST/Y	E. faecalis	A	7	1
D. affinis	14	ST/Y	E. faecalis	A	7	1
D. affinis	14	ST/Y	E. faecalis	A	7	1
D. affinis	14	ST/Y	E. faecalis	A	7	1
D. affinis	14	ST/Y	E. faecalis	A	7	1
D. affinis	14	ST/Y	E. faecalis	A	7	0
D. affinis	14	ST/Y	E. faecalis	A	7	0
D. affinis	15	ST/Y	E. faecalis	A	1	1
D. affinis	15	ST/Y	E. faecalis	A	3	1
D. affinis	15	ST/Y	E. faecalis	A	5	1
D. affinis	15	ST/Y	E. faecalis	A	6	1
D. affinis	15	ST/Y	E. faecalis	A	6	1
D. affinis	15	ST/Y	E. faecalis	A	7	1
D. affinis	15	ST/Y	E. faecalis	A	7	1
D. affinis	15	ST/Y	E. faecalis	A	7	1
D. affinis	15	ST/Y	E. faecalis	A	7	1
D. affinis	15	ST/Y	E. faecalis	A	7	1
D. affinis	15	ST/Y	E. faecalis	A	7	0
D. affinis	15	ST/Y	E. faecalis	A	7	0
D. affinis	1	SR/SR	P. rettgeri	A	4	1
D. affinis	1	SR/SR	P. rettgeri	A	5	1
D. affinis	1	SR/SR	P. rettgeri	A	7	0
D. affinis	1	SR/SR	P. rettgeri	A	7	0
D. affinis	1	SR/SR	P. rettgeri	A	7	0
D. affinis	1	SR/SR	P. rettgeri	A	7	0
D. affinis	1	SR/SR	P. rettgeri	A	7	0
D. affinis	1	SR/SR	P. rettgeri	A	7	0
D. affinis	1	SR/SR	P. rettgeri	A	7	0
D. affinis	1	SR/SR	P. rettgeri	A	7	0
D. affinis	2	SR/SR	P. rettgeri	A	7	0
D. affinis	2	SR/SR	P. rettgeri	A	7	0
D. affinis	2	SR/SR	P. rettgeri	A	7	0
D. affinis	2	SR/SR	P. rettgeri	A	7	0
D. affinis	2	SR/SR	P. rettgeri	A	7	0
D. affinis	2	SR/SR	P. rettgeri	A	7	0
D. affinis	2	SR/SR	P. rettgeri	A	7	0
D. affinis	2	SR/SR	P. rettgeri	A	7	0
D. affinis	2	SR/SR	P. rettgeri	A	7	0
D. affinis	4	SR/Y	P. rettgeri	A	2	1
D. affinis	4	SR/Y	P. rettgeri	A	3	1
D. affinis	4	SR/Y	P. rettgeri	A	4	1
D. affinis	4	SR/Y	P. rettgeri	A	4	1
D. affinis	4	SR/Y	P. rettgeri	A	4	1
D. affinis	4	SR/Y	P. rettgeri	A	5	1
D. affinis	4	SR/Y	P. rettgeri	A	5	1
D. affinis	4	SR/Y	P. rettgeri	A	5	1
D. affinis	4	SR/Y	P. rettgeri	A	6	1
D. affinis	4	SR/Y	P. rettgeri	A	6	1
D. affinis	4	SR/Y	P. rettgeri	A	7	0
D. affinis	4	SR/Y	P. rettgeri	A	7	0
D. affinis	5	SR/Y	P. rettgeri	A	4	1
D. affinis	5	SR/Y	P. rettgeri	A	4	1
D. affinis	5	SR/Y	P. rettgeri	A	4	1
D. affinis	5	SR/Y	P. rettgeri	A	4	1
D. affinis	5	SR/Y	P. rettgeri	A	4	1
D. affinis	5	SR/Y	P. rettgeri	A	5	1
D. affinis	5	SR/Y	P. rettgeri	A	5	1
D. affinis	5	SR/Y	P. rettgeri	A	6	1
D. affinis	5	SR/Y	P. rettgeri	A	6	1
D. affinis	5	SR/Y	P. rettgeri	A	6	1
D. affinis	5	SR/Y	P. rettgeri	A	6	1
D. affinis	5	SR/Y	P. rettgeri	A	7	0
D. affinis	5	SR/Y	P. rettgeri	A	7	0
D. affinis	7	ST/ST	P. rettgeri	A	7	0
D. affinis	7	ST/ST	P. rettgeri	A	7	0
D. affinis	7	ST/ST	P. rettgeri	A	7	0
D. affinis	7	ST/ST	P. rettgeri	A	7	0
D. affinis	7	ST/ST	P. rettgeri	A	7	0
D. affinis	7	ST/ST	P. rettgeri	A	7	0
D. affinis	7	ST/ST	P. rettgeri	A	7	0
D. affinis	7	ST/ST	P. rettgeri	A	7	0
D. affinis	7	ST/ST	P. rettgeri	A	7	0
D. affinis	7	ST/ST	P. rettgeri	A	7	0
D. affinis	8	ST/ST	P. rettgeri	A	5	1
D. affinis	8	ST/ST	P. rettgeri	A	7	0
D. affinis	8	ST/ST	P. rettgeri	A	7	0
D. affinis	8	ST/ST	P. rettgeri	A	7	0
D. affinis	8	ST/ST	P. rettgeri	A	7	0
D. affinis	8	ST/ST	P. rettgeri	A	7	0
D. affinis	8	ST/ST	P. rettgeri	A	7	0
D. affinis	8	ST/ST	P. rettgeri	A	7	0
D. affinis	8	ST/ST	P. rettgeri	A	7	0
D. affinis	8	ST/ST	P. rettgeri	A	7	0
D. affinis	10	ST/Y	P. rettgeri	A	1	1
D. affinis	10	ST/Y	P. rettgeri	A	4	1
D. affinis	10	ST/Y	P. rettgeri	A	5	1
D. affinis	10	ST/Y	P. rettgeri	A	5	1
D. affinis	10	ST/Y	P. rettgeri	A	5	1
D. affinis	10	ST/Y	P. rettgeri	A	5	1
D. affinis	10	ST/Y	P. rettgeri	A	6	1
D. affinis	10	ST/Y	P. rettgeri	A	6	1
D. affinis	10	ST/Y	P. rettgeri	A	6	1
D. affinis	10	ST/Y	P. rettgeri	A	7	0
D. affinis	11	ST/Y	P. rettgeri	A	5	1
D. affinis	11	ST/Y	P. rettgeri	A	5	1
D. affinis	11	ST/Y	P. rettgeri	A	5	1
D. affinis	11	ST/Y	P. rettgeri	A	6	1
D. affinis	11	ST/Y	P. rettgeri	A	7	0
D. affinis	11	ST/Y	P. rettgeri	A	7	0
D. affinis	11	ST/Y	P. rettgeri	A	7	0
D. affinis	11	ST/Y	P. rettgeri	A	7	0
D. affinis	11	ST/Y	P. rettgeri	A	7	0
D. affinis	11	ST/Y	P. rettgeri	A	7	0
D. affinis	1	ST/Y	P. rettgeri	B	6	1
D. affinis	1	ST/Y	P. rettgeri	B	7	0
D. affinis	1	ST/Y	P. rettgeri	B	7	0
D. affinis	1	ST/Y	P. rettgeri	B	7	0
D. affinis	1	ST/Y	P. rettgeri	B	7	0
D. affinis	1	ST/Y	P. rettgeri	B	7	0
D. affinis	1	ST/Y	P. rettgeri	B	7	0
D. affinis	1	ST/Y	P. rettgeri	B	7	0
D. affinis	1	ST/Y	P. rettgeri	B	7	0
D. affinis	1	ST/Y	P. rettgeri	B	7	0
D. affinis	2	ST/Y	P. rettgeri	B	2	1
D. affinis	2	ST/Y	P. rettgeri	B	5	1
D. affinis	2	ST/Y	P. rettgeri	B	7	0
D. affinis	2	ST/Y	P. rettgeri	B	7	0
D. affinis	2	ST/Y	P. rettgeri	B	7	0
D. affinis	2	ST/Y	P. rettgeri	B	7	0
D. affinis	2	ST/Y	P. rettgeri	B	7	0
D. affinis	2	ST/Y	P. rettgeri	B	7	0
D. affinis	2	ST/Y	P. rettgeri	B	7	0
D. affinis	2	ST/Y	P. rettgeri	B	7	0
D. affinis	3	SR/SR	P. rettgeri	B	3	1
D. affinis	3	SR/SR	P. rettgeri	B	7	0
D. affinis	3	SR/SR	P. rettgeri	B	7	0
D. affinis	3	SR/SR	P. rettgeri	B	7	0
D. affinis	3	SR/SR	P. rettgeri	B	7	0
D. affinis	3	SR/SR	P. rettgeri	B	7	0
D. affinis	3	SR/SR	P. rettgeri	B	7	0
D. affinis	3	SR/SR	P. rettgeri	B	7	0
D. affinis	3	SR/SR	P. rettgeri	B	7	0
D. affinis	3	SR/SR	P. rettgeri	B	7	0
D. affinis	4	SR/Y	P. rettgeri	B	6	1
D. affinis	4	SR/Y	P. rettgeri	B	7	0
D. affinis	4	SR/Y	P. rettgeri	B	7	0
D. affinis	4	SR/Y	P. rettgeri	B	7	0
D. affinis	4	SR/Y	P. rettgeri	B	7	0
D. affinis	4	SR/Y	P. rettgeri	B	7	0
D. affinis	4	SR/Y	P. rettgeri	B	7	0
D. affinis	5	SR/Y	P. rettgeri	B	7	0
D. affinis	5	SR/Y	P. rettgeri	B	7	0
D. affinis	5	SR/Y	P. rettgeri	B	7	0
D. affinis	5	SR/Y	P. rettgeri	B	7	0
D. affinis	5	SR/Y	P. rettgeri	B	7	0
D. affinis	5	SR/Y	P. rettgeri	B	7	0
D. affinis	5	SR/Y	P. rettgeri	B	7	0
D. affinis	5	SR/Y	P. rettgeri	B	7	0
D. affinis	5	SR/Y	P. rettgeri	B	7	0
D. affinis	5	SR/Y	P. rettgeri	B	7	0
D. affinis	6	ST/Y	P. rettgeri	B	7	0
D. affinis	6	ST/Y	P. rettgeri	B	7	0
D. affinis	6	ST/Y	P. rettgeri	B	7	0
D. affinis	6	ST/Y	P. rettgeri	B	7	0
D. affinis	6	ST/Y	P. rettgeri	B	7	0
D. affinis	6	ST/Y	P. rettgeri	B	7	0
D. affinis	6	ST/Y	P. rettgeri	B	7	0
D. affinis	6	ST/Y	P. rettgeri	B	7	0
D. affinis	6	ST/Y	P. rettgeri	B	7	0
D. affinis	6	ST/Y	P. rettgeri	B	7	0
D. affinis	7	ST/ST	P. rettgeri	B	7	0
D. affinis	7	ST/ST	P. rettgeri	B	7	0
D. affinis	7	ST/ST	P. rettgeri	B	7	0
D. affinis	7	ST/ST	P. rettgeri	B	7	0
D. affinis	7	ST/ST	P. rettgeri	B	7	0
D. affinis	7	ST/ST	P. rettgeri	B	7	0
D. affinis	7	ST/ST	P. rettgeri	B	7	0
D. affinis	7	ST/ST	P. rettgeri	B	7	0
D. affinis	7	ST/ST	P. rettgeri	B	7	0
D. affinis	7	ST/ST	P. rettgeri	B	7	0
D. affinis	8	ST/ST	P. rettgeri	B	5	1
D. affinis	8	ST/ST	P. rettgeri	B	5	1
D. affinis	8	ST/ST	P. rettgeri	B	7	0
D. affinis	8	ST/ST	P. rettgeri	B	7	0
D. affinis	8	ST/ST	P. rettgeri	B	7	0
D. affinis	8	ST/ST	P. rettgeri	B	7	0
D. affinis	8	ST/ST	P. rettgeri	B	7	0
D. affinis	8	ST/ST	P. rettgeri	B	7	0
D. affinis	8	ST/ST	P. rettgeri	B	7	0
D. affinis	8	ST/ST	P. rettgeri	B	7	0
D. affinis	9	ST/ST	P. rettgeri	B	7	0
D. affinis	9	ST/ST	P. rettgeri	B	7	0
D. affinis	9	ST/ST	P. rettgeri	B	7	0
D. affinis	9	ST/ST	P. rettgeri	B	7	0
D. affinis	9	ST/ST	P. rettgeri	B	7	0
D. affinis	9	ST/ST	P. rettgeri	B	7	0
D. affinis	9	ST/ST	P. rettgeri	B	7	0
D. affinis	9	ST/ST	P. rettgeri	B	7	0
D. affinis	9	ST/ST	P. rettgeri	B	7	0
D. affinis	9	ST/ST	P. rettgeri	B	7	0
D. melanogaster	1	Zi104	E. faecalis	A	6	1
D. melanogaster	1	Zi104	E. faecalis	A	7	0
D. melanogaster	1	Zi104	E. faecalis	A	7	0
D. melanogaster	1	Zi104	E. faecalis	A	7	0
D. melanogaster	1	Zi104	E. faecalis	A	7	0
D. melanogaster	1	Zi104	E. faecalis	A	7	0
D. melanogaster	1	Zi104	E. faecalis	A	7	0
D. melanogaster	1	Zi104	E. faecalis	A	7	0
D. melanogaster	1	Zi104	E. faecalis	A	7	0
D. melanogaster	1	Zi104	E. faecalis	A	7	0
D. melanogaster	2	Zi104	E. faecalis	A	2	1
D. melanogaster	2	Zi104	E. faecalis	A	2	1
D. melanogaster	2	Zi104	E. faecalis	A	2	1
D. melanogaster	2	Zi104	E. faecalis	A	7	0
D. melanogaster	2	Zi104	E. faecalis	A	7	0
D. melanogaster	2	Zi104	E. faecalis	A	7	0
D. melanogaster	2	Zi104	E. faecalis	A	7	0
D. melanogaster	2	Zi104	E. faecalis	A	7	0
D. melanogaster	2	Zi104	E. faecalis	A	7	0
D. melanogaster	2	Zi104	E. faecalis	A	7	0
D. melanogaster	3	Zi104	E. faecalis	A	2	1
D. melanogaster	3	Zi104	E. faecalis	A	7	0
D. melanogaster	3	Zi104	E. faecalis	A	7	0
D. melanogaster	3	Zi104	E. faecalis	A	7	0
D. melanogaster	3	Zi104	E. faecalis	A	7	0
D. melanogaster	3	Zi104	E. faecalis	A	7	0
D. melanogaster	3	Zi104	E. faecalis	A	7	0
D. melanogaster	3	Zi104	E. faecalis	A	7	0
D. melanogaster	3	Zi104	E. faecalis	A	7	0
D. melanogaster	3	Zi104	E. faecalis	A	7	0
D. melanogaster	5	Cyo/Gla	E. faecalis	A	7	0
D. melanogaster	5	Cyo/Gla	E. faecalis	A	7	0
D. melanogaster	5	Cyo/Gla	E. faecalis	A	7	0
D. melanogaster	5	Cyo/Gla	E. faecalis	A	7	0
D. melanogaster	5	Cyo/Gla	E. faecalis	A	7	0
D. melanogaster	5	Cyo/Gla	E. faecalis	A	7	0
D. melanogaster	5	Cyo/Gla	E. faecalis	A	7	0
D. melanogaster	5	Cyo/Gla	E. faecalis	A	7	0
D. melanogaster	5	Cyo/Gla	E. faecalis	A	7	0
D. melanogaster	5	Cyo/Gla	E. faecalis	A	7	0
D. melanogaster	6	Cyo/Gla	E. faecalis	A	2	1
D. melanogaster	6	Cyo/Gla	E. faecalis	A	2	1
D. melanogaster	6	Cyo/Gla	E. faecalis	A	2	1
D. melanogaster	6	Cyo/Gla	E. faecalis	A	2	1
D. melanogaster	6	Cyo/Gla	E. faecalis	A	5	1
D. melanogaster	6	Cyo/Gla	E. faecalis	A	7	0
D. melanogaster	6	Cyo/Gla	E. faecalis	A	7	0
D. melanogaster	6	Cyo/Gla	E. faecalis	A	7	0
D. melanogaster	6	Cyo/Gla	E. faecalis	A	7	0
D. melanogaster	6	Cyo/Gla	E. faecalis	A	7	0
D. melanogaster	7	Cyo/Gla	E. faecalis	A	2	1
D. melanogaster	7	Cyo/Gla	E. faecalis	A	2	1
D. melanogaster	7	Cyo/Gla	E. faecalis	A	2	1
D. melanogaster	7	Cyo/Gla	E. faecalis	A	7	0
D. melanogaster	7	Cyo/Gla	E. faecalis	A	7	0
D. melanogaster	7	Cyo/Gla	E. faecalis	A	7	0
D. melanogaster	7	Cyo/Gla	E. faecalis	A	7	0
D. melanogaster	7	Cyo/Gla	E. faecalis	A	7	0
D. melanogaster	7	Cyo/Gla	E. faecalis	A	7	0
D. melanogaster	7	Cyo/Gla	E. faecalis	A	7	0
D. melanogaster	9	SD72/Cyo	E. faecalis	A	2	1
D. melanogaster	9	SD72/Cyo	E. faecalis	A	2	1
D. melanogaster	9	SD72/Cyo	E. faecalis	A	2	1
D. melanogaster	9	SD72/Cyo	E. faecalis	A	2	1
D. melanogaster	9	SD72/Cyo	E. faecalis	A	4	1
D. melanogaster	9	SD72/Cyo	E. faecalis	A	5	1
D. melanogaster	9	SD72/Cyo	E. faecalis	A	5	1
D. melanogaster	9	SD72/Cyo	E. faecalis	A	7	0
D. melanogaster	9	SD72/Cyo	E. faecalis	A	7	0
D. melanogaster	9	SD72/Cyo	E. faecalis	A	7	0
D. melanogaster	9	SD72/Cyo	E. faecalis	A	7	0
D. melanogaster	10	SD72/Cyo	E. faecalis	A	2	1
D. melanogaster	10	SD72/Cyo	E. faecalis	A	2	1
D. melanogaster	10	SD72/Cyo	E. faecalis	A	2	1
D. melanogaster	10	SD72/Cyo	E. faecalis	A	2	1
D. melanogaster	10	SD72/Cyo	E. faecalis	A	2	1
D. melanogaster	10	SD72/Cyo	E. faecalis	A	2	1
D. melanogaster	10	SD72/Cyo	E. faecalis	A	3	1
D. melanogaster	10	SD72/Cyo	E. faecalis	A	7	0
D. melanogaster	10	SD72/Cyo	E. faecalis	A	7	0
D. melanogaster	10	SD72/Cyo	E. faecalis	A	7	0
D. melanogaster	10	SD72/Cyo	E. faecalis	A	7	0
D. melanogaster	12	SDFR43	E. faecalis	A	2	1
D. melanogaster	12	SDFR43	E. faecalis	A	6	1
D. melanogaster	12	SDFR43	E. faecalis	A	7	0
D. melanogaster	12	SDFR43	E. faecalis	A	7	0
D. melanogaster	12	SDFR43	E. faecalis	A	7	0
D. melanogaster	12	SDFR43	E. faecalis	A	7	0
D. melanogaster	12	SDFR43	E. faecalis	A	7	0
D. melanogaster	12	SDFR43	E. faecalis	A	7	0
D. melanogaster	12	SDFR43	E. faecalis	A	7	0
D. melanogaster	12	SDFR43	E. faecalis	A	7	0
D. melanogaster	13	SDFR43	E. faecalis	A	2	1
D. melanogaster	13	SDFR43	E. faecalis	A	2	1
D. melanogaster	13	SDFR43	E. faecalis	A	7	0
D. melanogaster	13	SDFR43	E. faecalis	A	7	0
D. melanogaster	13	SDFR43	E. faecalis	A	7	0
D. melanogaster	13	SDFR43	E. faecalis	A	7	0
D. melanogaster	13	SDFR43	E. faecalis	A	7	0
D. melanogaster	13	SDFR43	E. faecalis	A	7	0
D. melanogaster	13	SDFR43	E. faecalis	A	7	0
D. melanogaster	13	SDFR43	E. faecalis	A	7	0
D. melanogaster	14	SDFR43	E. faecalis	A	7	0
D. melanogaster	14	SDFR43	E. faecalis	A	7	0
D. melanogaster	14	SDFR43	E. faecalis	A	7	0
D. melanogaster	14	SDFR43	E. faecalis	A	7	0
D. melanogaster	14	SDFR43	E. faecalis	A	7	0
D. melanogaster	14	SDFR43	E. faecalis	A	7	0
D. melanogaster	14	SDFR43	E. faecalis	A	7	0
D. melanogaster	14	SDFR43	E. faecalis	A	7	0
D. melanogaster	14	SDFR43	E. faecalis	A	7	0
D. melanogaster	14	SDFR43	E. faecalis	A	7	0
D. melanogaster	16	Zi335	E. faecalis	A	2	1
D. melanogaster	16	Zi335	E. faecalis	A	7	0
D. melanogaster	16	Zi335	E. faecalis	A	7	0
D. melanogaster	16	Zi335	E. faecalis	A	7	0
D. melanogaster	16	Zi335	E. faecalis	A	7	0
D. melanogaster	16	Zi335	E. faecalis	A	7	0
D. melanogaster	16	Zi335	E. faecalis	A	7	0
D. melanogaster	16	Zi335	E. faecalis	A	7	0
D. melanogaster	16	Zi335	E. faecalis	A	7	0
D. melanogaster	16	Zi335	E. faecalis	A	7	0
D. melanogaster	17	SDMad	E. faecalis	A	2	1
D. melanogaster	17	SDMad	E. faecalis	A	7	0
D. melanogaster	17	SDMad	E. faecalis	A	7	0
D. melanogaster	17	SDMad	E. faecalis	A	7	0
D. melanogaster	17	SDMad	E. faecalis	A	7	0
D. melanogaster	17	SDMad	E. faecalis	A	7	0
D. melanogaster	17	SDMad	E. faecalis	A	7	0
D. melanogaster	17	SDMad	E. faecalis	A	7	0
D. melanogaster	17	SDMad	E. faecalis	A	7	0
D. melanogaster	17	SDMad	E. faecalis	A	7	0
D. melanogaster	18	SDMad	E. faecalis	A	2	1
D. melanogaster	18	SDMad	E. faecalis	A	2	1
D. melanogaster	18	SDMad	E. faecalis	A	2	1
D. melanogaster	18	SDMad	E. faecalis	A	2	1
D. melanogaster	18	SDMad	E. faecalis	A	7	0
D. melanogaster	18	SDMad	E. faecalis	A	7	0
D. melanogaster	18	SDMad	E. faecalis	A	7	0
D. melanogaster	18	SDMad	E. faecalis	A	7	0
D. melanogaster	18	SDMad	E. faecalis	A	7	0
D. melanogaster	18	SDMad	E. faecalis	A	7	0
D. melanogaster	19	SDMad	E. faecalis	A	3	1
D. melanogaster	19	SDMad	E. faecalis	A	7	0
D. melanogaster	19	SDMad	E. faecalis	A	7	0
D. melanogaster	19	SDMad	E. faecalis	A	7	0
D. melanogaster	19	SDMad	E. faecalis	A	7	0
D. melanogaster	19	SDMad	E. faecalis	A	7	0
D. melanogaster	19	SDMad	E. faecalis	A	7	0
D. melanogaster	19	SDMad	E. faecalis	A	7	0
D. melanogaster	19	SDMad	E. faecalis	A	7	0
D. melanogaster	19	SDMad	E. faecalis	A	7	0
D. melanogaster	21	Zi31N	E. faecalis	A	2	1
D. melanogaster	21	Zi31N	E. faecalis	A	7	0
D. melanogaster	21	Zi31N	E. faecalis	A	7	0
D. melanogaster	21	Zi31N	E. faecalis	A	7	0
D. melanogaster	21	Zi31N	E. faecalis	A	7	0
D. melanogaster	21	Zi31N	E. faecalis	A	7	0
D. melanogaster	21	Zi31N	E. faecalis	A	7	0
D. melanogaster	21	Zi31N	E. faecalis	A	7	0
D. melanogaster	21	Zi31N	E. faecalis	A	7	0
D. melanogaster	21	Zi31N	E. faecalis	A	7	0
D. melanogaster	22	Zi31N	E. faecalis	A	7	0
D. melanogaster	22	Zi31N	E. faecalis	A	7	0
D. melanogaster	22	Zi31N	E. faecalis	A	7	0
D. melanogaster	22	Zi31N	E. faecalis	A	7	0
D. melanogaster	22	Zi31N	E. faecalis	A	7	0
D. melanogaster	22	Zi31N	E. faecalis	A	7	0
D. melanogaster	22	Zi31N	E. faecalis	A	7	0
D. melanogaster	22	Zi31N	E. faecalis	A	7	0
D. melanogaster	22	Zi31N	E. faecalis	A	7	0
D. melanogaster	22	Zi31N	E. faecalis	A	7	0
D. melanogaster	23	Zi31N	E. faecalis	A	7	0
D. melanogaster	23	Zi31N	E. faecalis	A	7	0
D. melanogaster	23	Zi31N	E. faecalis	A	7	0
D. melanogaster	23	Zi31N	E. faecalis	A	7	0
D. melanogaster	23	Zi31N	E. faecalis	A	7	0
D. melanogaster	23	Zi31N	E. faecalis	A	7	0
D. melanogaster	23	Zi31N	E. faecalis	A	7	0
D. melanogaster	23	Zi31N	E. faecalis	A	7	0
D. melanogaster	23	Zi31N	E. faecalis	A	7	0
D. melanogaster	23	Zi31N	E. faecalis	A	7	0
D. melanogaster	1	Zi104	E. faecalis	B	1	1
D. melanogaster	1	Zi104	E. faecalis	B	1	1
D. melanogaster	1	Zi104	E. faecalis	B	2	1
D. melanogaster	1	Zi104	E. faecalis	B	3	1
D. melanogaster	1	Zi104	E. faecalis	B	7	0
D. melanogaster	1	Zi104	E. faecalis	B	7	0
D. melanogaster	1	Zi104	E. faecalis	B	7	0
D. melanogaster	1	Zi104	E. faecalis	B	7	0
D. melanogaster	1	Zi104	E. faecalis	B	7	0
D. melanogaster	1	Zi104	E. faecalis	B	7	0
D. melanogaster	1	Zi104	E. faecalis	B	7	0
D. melanogaster	1	Zi104	E. faecalis	B	7	0
D. melanogaster	2	Zi104	E. faecalis	B	1	1
D. melanogaster	2	Zi104	E. faecalis	B	1	1
D. melanogaster	2	Zi104	E. faecalis	B	2	1
D. melanogaster	2	Zi104	E. faecalis	B	7	0
D. melanogaster	2	Zi104	E. faecalis	B	7	0
D. melanogaster	2	Zi104	E. faecalis	B	7	0
D. melanogaster	2	Zi104	E. faecalis	B	7	0
D. melanogaster	2	Zi104	E. faecalis	B	7	0
D. melanogaster	2	Zi104	E. faecalis	B	7	0
D. melanogaster	2	Zi104	E. faecalis	B	7	0
D. melanogaster	3	Zi104	E. faecalis	B	1	1
D. melanogaster	3	Zi104	E. faecalis	B	1	1
D. melanogaster	3	Zi104	E. faecalis	B	2	1
D. melanogaster	3	Zi104	E. faecalis	B	2	1
D. melanogaster	3	Zi104	E. faecalis	B	2	1
D. melanogaster	3	Zi104	E. faecalis	B	4	1
D. melanogaster	3	Zi104	E. faecalis	B	7	0
D. melanogaster	3	Zi104	E. faecalis	B	7	0
D. melanogaster	3	Zi104	E. faecalis	B	7	0
D. melanogaster	3	Zi104	E. faecalis	B	7	0
D. melanogaster	3	Zi104	E. faecalis	B	7	0
D. melanogaster	3	Zi104	E. faecalis	B	7	0
D. melanogaster	4	Zi104	E. faecalis	B	1	1
D. melanogaster	4	Zi104	E. faecalis	B	1	1
D. melanogaster	4	Zi104	E. faecalis	B	2	1
D. melanogaster	4	Zi104	E. faecalis	B	7	0
D. melanogaster	4	Zi104	E. faecalis	B	7	0
D. melanogaster	4	Zi104	E. faecalis	B	7	0
D. melanogaster	4	Zi104	E. faecalis	B	7	0
D. melanogaster	4	Zi104	E. faecalis	B	7	0
D. melanogaster	4	Zi104	E. faecalis	B	7	0
D. melanogaster	4	Zi104	E. faecalis	B	7	0
D. melanogaster	4	Zi104	E. faecalis	B	7	0
D. melanogaster	6	Cyo/Gla	E. faecalis	B	2	1
D. melanogaster	6	Cyo/Gla	E. faecalis	B	2	1
D. melanogaster	6	Cyo/Gla	E. faecalis	B	7	0
D. melanogaster	6	Cyo/Gla	E. faecalis	B	7	0
D. melanogaster	6	Cyo/Gla	E. faecalis	B	7	0
D. melanogaster	6	Cyo/Gla	E. faecalis	B	7	0
D. melanogaster	6	Cyo/Gla	E. faecalis	B	7	0
D. melanogaster	6	Cyo/Gla	E. faecalis	B	7	0
D. melanogaster	6	Cyo/Gla	E. faecalis	B	7	0
D. melanogaster	6	Cyo/Gla	E. faecalis	B	7	0
D. melanogaster	6	Cyo/Gla	E. faecalis	B	7	0
D. melanogaster	6	Cyo/Gla	E. faecalis	B	7	0
D. melanogaster	7	Cyo/Gla	E. faecalis	B	1	1
D. melanogaster	7	Cyo/Gla	E. faecalis	B	2	1
D. melanogaster	7	Cyo/Gla	E. faecalis	B	2	1
D. melanogaster	7	Cyo/Gla	E. faecalis	B	2	1
D. melanogaster	7	Cyo/Gla	E. faecalis	B	2	1
D. melanogaster	7	Cyo/Gla	E. faecalis	B	7	0
D. melanogaster	7	Cyo/Gla	E. faecalis	B	7	0
D. melanogaster	7	Cyo/Gla	E. faecalis	B	7	0
D. melanogaster	7	Cyo/Gla	E. faecalis	B	7	0
D. melanogaster	7	Cyo/Gla	E. faecalis	B	7	0
D. melanogaster	7	Cyo/Gla	E. faecalis	B	7	0
D. melanogaster	7	Cyo/Gla	E. faecalis	B	7	0
D. melanogaster	8	Cyo/Gla	E. faecalis	B	2	1
D. melanogaster	8	Cyo/Gla	E. faecalis	B	2	1
D. melanogaster	8	Cyo/Gla	E. faecalis	B	2	1
D. melanogaster	8	Cyo/Gla	E. faecalis	B	7	0
D. melanogaster	8	Cyo/Gla	E. faecalis	B	7	0
D. melanogaster	8	Cyo/Gla	E. faecalis	B	7	0
D. melanogaster	8	Cyo/Gla	E. faecalis	B	7	0
D. melanogaster	8	Cyo/Gla	E. faecalis	B	7	0
D. melanogaster	8	Cyo/Gla	E. faecalis	B	7	0
D. melanogaster	8	Cyo/Gla	E. faecalis	B	7	0
D. melanogaster	8	Cyo/Gla	E. faecalis	B	7	0
D. melanogaster	10	SD72/Cyo	E. faecalis	B	1	1
D. melanogaster	10	SD72/Cyo	E. faecalis	B	1	1
D. melanogaster	10	SD72/Cyo	E. faecalis	B	1	1
D. melanogaster	10	SD72/Cyo	E. faecalis	B	2	1
D. melanogaster	10	SD72/Cyo	E. faecalis	B	2	1
D. melanogaster	10	SD72/Cyo	E. faecalis	B	7	0
D. melanogaster	10	SD72/Cyo	E. faecalis	B	7	0
D. melanogaster	10	SD72/Cyo	E. faecalis	B	7	0
D. melanogaster	10	SD72/Cyo	E. faecalis	B	7	0
D. melanogaster	10	SD72/Cyo	E. faecalis	B	7	0
D. melanogaster	10	SD72/Cyo	E. faecalis	B	7	0
D. melanogaster	10	SD72/Cyo	E. faecalis	B	7	0
D. melanogaster	11	SD72/Cyo	E. faecalis	B	1	1
D. melanogaster	11	SD72/Cyo	E. faecalis	B	1	1
D. melanogaster	11	SD72/Cyo	E. faecalis	B	2	1
D. melanogaster	11	SD72/Cyo	E. faecalis	B	2	1
D. melanogaster	11	SD72/Cyo	E. faecalis	B	2	1
D. melanogaster	11	SD72/Cyo	E. faecalis	B	2	1
D. melanogaster	11	SD72/Cyo	E. faecalis	B	2	1
D. melanogaster	11	SD72/Cyo	E. faecalis	B	5	1
D. melanogaster	11	SD72/Cyo	E. faecalis	B	7	0
D. melanogaster	11	SD72/Cyo	E. faecalis	B	7	0
D. melanogaster	11	SD72/Cyo	E. faecalis	B	7	0
D. melanogaster	12	SD72/Cyo	E. faecalis	B	1	1
D. melanogaster	12	SD72/Cyo	E. faecalis	B	1	1
D. melanogaster	12	SD72/Cyo	E. faecalis	B	1	1
D. melanogaster	12	SD72/Cyo	E. faecalis	B	1	1
D. melanogaster	12	SD72/Cyo	E. faecalis	B	1	1
D. melanogaster	12	SD72/Cyo	E. faecalis	B	2	1
D. melanogaster	12	SD72/Cyo	E. faecalis	B	2	1
D. melanogaster	12	SD72/Cyo	E. faecalis	B	2	1
D. melanogaster	12	SD72/Cyo	E. faecalis	B	7	0
D. melanogaster	12	SD72/Cyo	E. faecalis	B	7	0
D. melanogaster	12	SD72/Cyo	E. faecalis	B	7	0
D. melanogaster	12	SD72/Cyo	E. faecalis	B	7	0
D. melanogaster	13	SD72/Cyo	E. faecalis	B	1	1
D. melanogaster	13	SD72/Cyo	E. faecalis	B	1	1
D. melanogaster	13	SD72/Cyo	E. faecalis	B	2	1
D. melanogaster	13	SD72/Cyo	E. faecalis	B	5	1
D. melanogaster	13	SD72/Cyo	E. faecalis	B	5	1
D. melanogaster	13	SD72/Cyo	E. faecalis	B	6	1
D. melanogaster	13	SD72/Cyo	E. faecalis	B	7	0
D. melanogaster	13	SD72/Cyo	E. faecalis	B	7	0
D. melanogaster	13	SD72/Cyo	E. faecalis	B	7	0
D. melanogaster	13	SD72/Cyo	E. faecalis	B	7	0
D. melanogaster	13	SD72/Cyo	E. faecalis	B	7	0
D. melanogaster	14	SD72/Cyo	E. faecalis	B	1	1
D. melanogaster	14	SD72/Cyo	E. faecalis	B	1	1
D. melanogaster	14	SD72/Cyo	E. faecalis	B	1	1
D. melanogaster	14	SD72/Cyo	E. faecalis	B	2	1
D. melanogaster	14	SD72/Cyo	E. faecalis	B	2	1
D. melanogaster	14	SD72/Cyo	E. faecalis	B	2	1
D. melanogaster	14	SD72/Cyo	E. faecalis	B	2	1
D. melanogaster	14	SD72/Cyo	E. faecalis	B	3	1
D. melanogaster	14	SD72/Cyo	E. faecalis	B	7	0
D. melanogaster	14	SD72/Cyo	E. faecalis	B	7	0
D. melanogaster	14	SD72/Cyo	E. faecalis	B	7	0
D. melanogaster	16	SDFR43	E. faecalis	B	1	1
D. melanogaster	16	SDFR43	E. faecalis	B	1	1
D. melanogaster	16	SDFR43	E. faecalis	B	2	1
D. melanogaster	16	SDFR43	E. faecalis	B	2	1
D. melanogaster	16	SDFR43	E. faecalis	B	2	1
D. melanogaster	16	SDFR43	E. faecalis	B	3	1
D. melanogaster	16	SDFR43	E. faecalis	B	7	0
D. melanogaster	16	SDFR43	E. faecalis	B	7	0
D. melanogaster	16	SDFR43	E. faecalis	B	7	0
D. melanogaster	16	SDFR43	E. faecalis	B	7	0
D. melanogaster	16	SDFR43	E. faecalis	B	7	0
D. melanogaster	16	SDFR43	E. faecalis	B	7	0
D. melanogaster	17	SDFR43	E. faecalis	B	1	1
D. melanogaster	17	SDFR43	E. faecalis	B	2	1
D. melanogaster	17	SDFR43	E. faecalis	B	3	1
D. melanogaster	17	SDFR43	E. faecalis	B	7	0
D. melanogaster	17	SDFR43	E. faecalis	B	7	0
D. melanogaster	17	SDFR43	E. faecalis	B	7	0
D. melanogaster	17	SDFR43	E. faecalis	B	7	0
D. melanogaster	17	SDFR43	E. faecalis	B	7	0
D. melanogaster	17	SDFR43	E. faecalis	B	7	0
D. melanogaster	17	SDFR43	E. faecalis	B	7	0
D. melanogaster	17	SDFR43	E. faecalis	B	7	0
D. melanogaster	17	SDFR43	E. faecalis	B	7	0
D. melanogaster	18	SDFR43	E. faecalis	B	1	1
D. melanogaster	18	SDFR43	E. faecalis	B	1	1
D. melanogaster	18	SDFR43	E. faecalis	B	2	1
D. melanogaster	18	SDFR43	E. faecalis	B	5	1
D. melanogaster	18	SDFR43	E. faecalis	B	7	0
D. melanogaster	18	SDFR43	E. faecalis	B	7	0
D. melanogaster	18	SDFR43	E. faecalis	B	7	0
D. melanogaster	18	SDFR43	E. faecalis	B	7	0
D. melanogaster	18	SDFR43	E. faecalis	B	7	0
D. melanogaster	18	SDFR43	E. faecalis	B	7	0
D. melanogaster	18	SDFR43	E. faecalis	B	7	0
D. melanogaster	18	SDFR43	E. faecalis	B	7	0
D. melanogaster	19	SDFR43	E. faecalis	B	1	1
D. melanogaster	19	SDFR43	E. faecalis	B	1	1
D. melanogaster	19	SDFR43	E. faecalis	B	1	1
D. melanogaster	19	SDFR43	E. faecalis	B	2	1
D. melanogaster	19	SDFR43	E. faecalis	B	3	1
D. melanogaster	19	SDFR43	E. faecalis	B	7	0
D. melanogaster	19	SDFR43	E. faecalis	B	7	0
D. melanogaster	19	SDFR43	E. faecalis	B	7	0
D. melanogaster	19	SDFR43	E. faecalis	B	7	0
D. melanogaster	19	SDFR43	E. faecalis	B	7	0
D. melanogaster	19	SDFR43	E. faecalis	B	7	0
D. melanogaster	21	SDMad	E. faecalis	B	1	1
D. melanogaster	21	SDMad	E. faecalis	B	1	1
D. melanogaster	21	SDMad	E. faecalis	B	1	1
D. melanogaster	21	SDMad	E. faecalis	B	7	0
D. melanogaster	21	SDMad	E. faecalis	B	7	0
D. melanogaster	21	SDMad	E. faecalis	B	7	0
D. melanogaster	21	SDMad	E. faecalis	B	7	0
D. melanogaster	21	SDMad	E. faecalis	B	7	0
D. melanogaster	21	SDMad	E. faecalis	B	7	0
D. melanogaster	21	SDMad	E. faecalis	B	7	0
D. melanogaster	21	SDMad	E. faecalis	B	7	0
D. melanogaster	22	SDMad	E. faecalis	B	1	1
D. melanogaster	22	SDMad	E. faecalis	B	7	0
D. melanogaster	22	SDMad	E. faecalis	B	7	0
D. melanogaster	22	SDMad	E. faecalis	B	7	0
D. melanogaster	22	SDMad	E. faecalis	B	7	0
D. melanogaster	22	SDMad	E. faecalis	B	7	0
D. melanogaster	22	SDMad	E. faecalis	B	7	0
D. melanogaster	22	SDMad	E. faecalis	B	7	0
D. melanogaster	22	SDMad	E. faecalis	B	7	0
D. melanogaster	22	SDMad	E. faecalis	B	7	0
D. melanogaster	23	SDMad	E. faecalis	B	7	0
D. melanogaster	23	SDMad	E. faecalis	B	7	0
D. melanogaster	23	SDMad	E. faecalis	B	7	0
D. melanogaster	23	SDMad	E. faecalis	B	7	0
D. melanogaster	23	SDMad	E. faecalis	B	7	0
D. melanogaster	23	SDMad	E. faecalis	B	7	0
D. melanogaster	23	SDMad	E. faecalis	B	7	0
D. melanogaster	23	SDMad	E. faecalis	B	7	0
D. melanogaster	23	SDMad	E. faecalis	B	7	0
D. melanogaster	23	SDMad	E. faecalis	B	7	0
D. melanogaster	23	SDMad	E. faecalis	B	7	0
D. melanogaster	24	SDMad	E. faecalis	B	3	1
D. melanogaster	24	SDMad	E. faecalis	B	6	1
D. melanogaster	24	SDMad	E. faecalis	B	7	0
D. melanogaster	24	SDMad	E. faecalis	B	7	0
D. melanogaster	24	SDMad	E. faecalis	B	7	0
D. melanogaster	24	SDMad	E. faecalis	B	7	0
D. melanogaster	24	SDMad	E. faecalis	B	7	0
D. melanogaster	24	SDMad	E. faecalis	B	7	0
D. melanogaster	24	SDMad	E. faecalis	B	7	0
D. melanogaster	24	SDMad	E. faecalis	B	7	0
D. melanogaster	24	SDMad	E. faecalis	B	7	0
D. melanogaster	25	SDMad	E. faecalis	B	2	1
D. melanogaster	25	SDMad	E. faecalis	B	3	1
D. melanogaster	25	SDMad	E. faecalis	B	7	0
D. melanogaster	25	SDMad	E. faecalis	B	7	0
D. melanogaster	25	SDMad	E. faecalis	B	7	0
D. melanogaster	25	SDMad	E. faecalis	B	7	0
D. melanogaster	25	SDMad	E. faecalis	B	7	0
D. melanogaster	25	SDMad	E. faecalis	B	7	0
D. melanogaster	25	SDMad	E. faecalis	B	7	0
D. melanogaster	25	SDMad	E. faecalis	B	7	0
D. melanogaster	25	SDMad	E. faecalis	B	7	0
D. melanogaster	27	Zi31N	E. faecalis	B	7	0
D. melanogaster	27	Zi31N	E. faecalis	B	7	0
D. melanogaster	27	Zi31N	E. faecalis	B	7	0
D. melanogaster	27	Zi31N	E. faecalis	B	7	0
D. melanogaster	27	Zi31N	E. faecalis	B	7	0
D. melanogaster	27	Zi31N	E. faecalis	B	7	0
D. melanogaster	27	Zi31N	E. faecalis	B	7	0
D. melanogaster	27	Zi31N	E. faecalis	B	7	0
D. melanogaster	27	Zi31N	E. faecalis	B	7	0
D. melanogaster	27	Zi31N	E. faecalis	B	7	0
D. melanogaster	28	Zi31N	E. faecalis	B	2	1
D. melanogaster	28	Zi31N	E. faecalis	B	2	1
D. melanogaster	28	Zi31N	E. faecalis	B	7	0
D. melanogaster	28	Zi31N	E. faecalis	B	7	0
D. melanogaster	28	Zi31N	E. faecalis	B	7	0
D. melanogaster	28	Zi31N	E. faecalis	B	7	0
D. melanogaster	28	Zi31N	E. faecalis	B	7	0
D. melanogaster	28	Zi31N	E. faecalis	B	7	0
D. melanogaster	28	Zi31N	E. faecalis	B	7	0
D. melanogaster	28	Zi31N	E. faecalis	B	7	0
D. melanogaster	29	Zi31N	E. faecalis	B	1	1
D. melanogaster	29	Zi31N	E. faecalis	B	2	1
D. melanogaster	29	Zi31N	E. faecalis	B	7	0
D. melanogaster	29	Zi31N	E. faecalis	B	7	0
D. melanogaster	29	Zi31N	E. faecalis	B	7	0
D. melanogaster	29	Zi31N	E. faecalis	B	7	0
D. melanogaster	29	Zi31N	E. faecalis	B	7	0
D. melanogaster	29	Zi31N	E. faecalis	B	7	0
D. melanogaster	29	Zi31N	E. faecalis	B	7	0
D. melanogaster	29	Zi31N	E. faecalis	B	7	0
D. melanogaster	1	Zi104	P. rettgeri	A	1	1
D. melanogaster	1	Zi104	P. rettgeri	A	1	1
D. melanogaster	1	Zi104	P. rettgeri	A	1	1
D. melanogaster	1	Zi104	P. rettgeri	A	1	1
D. melanogaster	1	Zi104	P. rettgeri	A	2	1
D. melanogaster	1	Zi104	P. rettgeri	A	2	1
D. melanogaster	1	Zi104	P. rettgeri	A	2	1
D. melanogaster	1	Zi104	P. rettgeri	A	2	1
D. melanogaster	1	Zi104	P. rettgeri	A	3	1
D. melanogaster	1	Zi104	P. rettgeri	A	3	1
D. melanogaster	1	Zi104	P. rettgeri	A	7	0
D. melanogaster	1	Zi104	P. rettgeri	A	7	0
D. melanogaster	2	Zi104	P. rettgeri	A	1	1
D. melanogaster	2	Zi104	P. rettgeri	A	1	1
D. melanogaster	2	Zi104	P. rettgeri	A	1	1
D. melanogaster	2	Zi104	P. rettgeri	A	2	1
D. melanogaster	2	Zi104	P. rettgeri	A	2	1
D. melanogaster	2	Zi104	P. rettgeri	A	2	1
D. melanogaster	2	Zi104	P. rettgeri	A	4	1
D. melanogaster	2	Zi104	P. rettgeri	A	7	0
D. melanogaster	2	Zi104	P. rettgeri	A	7	0
D. melanogaster	2	Zi104	P. rettgeri	A	7	0
D. melanogaster	2	Zi104	P. rettgeri	A	7	0
D. melanogaster	3	Zi104	P. rettgeri	A	1	1
D. melanogaster	3	Zi104	P. rettgeri	A	1	1
D. melanogaster	3	Zi104	P. rettgeri	A	1	1
D. melanogaster	3	Zi104	P. rettgeri	A	1	1
D. melanogaster	3	Zi104	P. rettgeri	A	2	1
D. melanogaster	3	Zi104	P. rettgeri	A	2	1
D. melanogaster	3	Zi104	P. rettgeri	A	2	1
D. melanogaster	3	Zi104	P. rettgeri	A	2	1
D. melanogaster	3	Zi104	P. rettgeri	A	7	0
D. melanogaster	3	Zi104	P. rettgeri	A	7	0
D. melanogaster	3	Zi104	P. rettgeri	A	7	0
D. melanogaster	4	Zi104	P. rettgeri	A	1	1
D. melanogaster	4	Zi104	P. rettgeri	A	1	1
D. melanogaster	4	Zi104	P. rettgeri	A	1	1
D. melanogaster	4	Zi104	P. rettgeri	A	1	1
D. melanogaster	4	Zi104	P. rettgeri	A	1	1
D. melanogaster	4	Zi104	P. rettgeri	A	1	1
D. melanogaster	4	Zi104	P. rettgeri	A	1	1
D. melanogaster	4	Zi104	P. rettgeri	A	2	1
D. melanogaster	4	Zi104	P. rettgeri	A	2	1
D. melanogaster	4	Zi104	P. rettgeri	A	5	1
D. melanogaster	4	Zi104	P. rettgeri	A	5	1
D. melanogaster	4	Zi104	P. rettgeri	A	7	0
D. melanogaster	4	Zi104	P. rettgeri	A	7	0
D. melanogaster	6	Cyo/Gla	P. rettgeri	A	1	1
D. melanogaster	6	Cyo/Gla	P. rettgeri	A	1	1
D. melanogaster	6	Cyo/Gla	P. rettgeri	A	2	1
D. melanogaster	6	Cyo/Gla	P. rettgeri	A	2	1
D. melanogaster	6	Cyo/Gla	P. rettgeri	A	2	1
D. melanogaster	6	Cyo/Gla	P. rettgeri	A	2	1
D. melanogaster	6	Cyo/Gla	P. rettgeri	A	7	0
D. melanogaster	6	Cyo/Gla	P. rettgeri	A	7	0
D. melanogaster	6	Cyo/Gla	P. rettgeri	A	7	0
D. melanogaster	6	Cyo/Gla	P. rettgeri	A	7	0
D. melanogaster	6	Cyo/Gla	P. rettgeri	A	7	0
D. melanogaster	6	Cyo/Gla	P. rettgeri	A	7	0
D. melanogaster	7	Cyo/Gla	P. rettgeri	A	1	1
D. melanogaster	7	Cyo/Gla	P. rettgeri	A	1	1
D. melanogaster	7	Cyo/Gla	P. rettgeri	A	1	1
D. melanogaster	7	Cyo/Gla	P. rettgeri	A	2	1
D. melanogaster	7	Cyo/Gla	P. rettgeri	A	2	1
D. melanogaster	7	Cyo/Gla	P. rettgeri	A	2	1
D. melanogaster	7	Cyo/Gla	P. rettgeri	A	2	1
D. melanogaster	7	Cyo/Gla	P. rettgeri	A	2	1
D. melanogaster	7	Cyo/Gla	P. rettgeri	A	2	1
D. melanogaster	7	Cyo/Gla	P. rettgeri	A	7	0
D. melanogaster	7	Cyo/Gla	P. rettgeri	A	7	0
D. melanogaster	7	Cyo/Gla	P. rettgeri	A	7	0
D. melanogaster	8	Cyo/Gla	P. rettgeri	A	1	1
D. melanogaster	8	Cyo/Gla	P. rettgeri	A	2	1
D. melanogaster	8	Cyo/Gla	P. rettgeri	A	2	1
D. melanogaster	8	Cyo/Gla	P. rettgeri	A	2	1
D. melanogaster	8	Cyo/Gla	P. rettgeri	A	2	1
D. melanogaster	8	Cyo/Gla	P. rettgeri	A	2	1
D. melanogaster	8	Cyo/Gla	P. rettgeri	A	2	1
D. melanogaster	8	Cyo/Gla	P. rettgeri	A	2	1
D. melanogaster	8	Cyo/Gla	P. rettgeri	A	7	0
D. melanogaster	8	Cyo/Gla	P. rettgeri	A	7	0
D. melanogaster	8	Cyo/Gla	P. rettgeri	A	7	0
D. melanogaster	8	Cyo/Gla	P. rettgeri	A	7	0
D. melanogaster	9	Cyo/Gla	P. rettgeri	A	1	1
D. melanogaster	9	Cyo/Gla	P. rettgeri	A	1	1
D. melanogaster	9	Cyo/Gla	P. rettgeri	A	1	1
D. melanogaster	9	Cyo/Gla	P. rettgeri	A	2	1
D. melanogaster	9	Cyo/Gla	P. rettgeri	A	2	1
D. melanogaster	9	Cyo/Gla	P. rettgeri	A	6	1
D. melanogaster	9	Cyo/Gla	P. rettgeri	A	7	0
D. melanogaster	9	Cyo/Gla	P. rettgeri	A	7	0
D. melanogaster	9	Cyo/Gla	P. rettgeri	A	7	0
D. melanogaster	9	Cyo/Gla	P. rettgeri	A	7	0
D. melanogaster	9	Cyo/Gla	P. rettgeri	A	7	0
D. melanogaster	10	Cyo/Gla	P. rettgeri	A	1	1
D. melanogaster	10	Cyo/Gla	P. rettgeri	A	1	1
D. melanogaster	10	Cyo/Gla	P. rettgeri	A	1	1
D. melanogaster	10	Cyo/Gla	P. rettgeri	A	1	1
D. melanogaster	10	Cyo/Gla	P. rettgeri	A	1	1
D. melanogaster	10	Cyo/Gla	P. rettgeri	A	1	1
D. melanogaster	10	Cyo/Gla	P. rettgeri	A	2	1
D. melanogaster	10	Cyo/Gla	P. rettgeri	A	2	1
D. melanogaster	10	Cyo/Gla	P. rettgeri	A	4	1
D. melanogaster	10	Cyo/Gla	P. rettgeri	A	6	1
D. melanogaster	10	Cyo/Gla	P. rettgeri	A	6	1
D. melanogaster	10	Cyo/Gla	P. rettgeri	A	7	0
D. melanogaster	12	SD72/Cyo	P. rettgeri	A	1	1
D. melanogaster	12	SD72/Cyo	P. rettgeri	A	1	1
D. melanogaster	12	SD72/Cyo	P. rettgeri	A	1	1
D. melanogaster	12	SD72/Cyo	P. rettgeri	A	2	1
D. melanogaster	12	SD72/Cyo	P. rettgeri	A	2	1
D. melanogaster	12	SD72/Cyo	P. rettgeri	A	2	1
D. melanogaster	12	SD72/Cyo	P. rettgeri	A	2	1
D. melanogaster	12	SD72/Cyo	P. rettgeri	A	2	1
D. melanogaster	12	SD72/Cyo	P. rettgeri	A	3	1
D. melanogaster	12	SD72/Cyo	P. rettgeri	A	5	1
D. melanogaster	12	SD72/Cyo	P. rettgeri	A	7	0
D. melanogaster	12	SD72/Cyo	P. rettgeri	A	7	0
D. melanogaster	12	SD72/Cyo	P. rettgeri	A	7	0
D. melanogaster	13	SD72/Cyo	P. rettgeri	A	1	1
D. melanogaster	13	SD72/Cyo	P. rettgeri	A	1	1
D. melanogaster	13	SD72/Cyo	P. rettgeri	A	1	1
D. melanogaster	13	SD72/Cyo	P. rettgeri	A	1	1
D. melanogaster	13	SD72/Cyo	P. rettgeri	A	2	1
D. melanogaster	13	SD72/Cyo	P. rettgeri	A	2	1
D. melanogaster	13	SD72/Cyo	P. rettgeri	A	2	1
D. melanogaster	13	SD72/Cyo	P. rettgeri	A	2	1
D. melanogaster	13	SD72/Cyo	P. rettgeri	A	2	1
D. melanogaster	13	SD72/Cyo	P. rettgeri	A	2	1
D. melanogaster	13	SD72/Cyo	P. rettgeri	A	2	1
D. melanogaster	13	SD72/Cyo	P. rettgeri	A	2	1
D. melanogaster	13	SD72/Cyo	P. rettgeri	A	7	0
D. melanogaster	14	SD72/Cyo	P. rettgeri	A	1	1
D. melanogaster	14	SD72/Cyo	P. rettgeri	A	1	1
D. melanogaster	14	SD72/Cyo	P. rettgeri	A	1	1
D. melanogaster	14	SD72/Cyo	P. rettgeri	A	1	1
D. melanogaster	14	SD72/Cyo	P. rettgeri	A	2	1
D. melanogaster	14	SD72/Cyo	P. rettgeri	A	2	1
D. melanogaster	14	SD72/Cyo	P. rettgeri	A	2	1
D. melanogaster	14	SD72/Cyo	P. rettgeri	A	2	1
D. melanogaster	14	SD72/Cyo	P. rettgeri	A	2	1
D. melanogaster	14	SD72/Cyo	P. rettgeri	A	2	1
D. melanogaster	14	SD72/Cyo	P. rettgeri	A	4	1
D. melanogaster	14	SD72/Cyo	P. rettgeri	A	7	0
D. melanogaster	14	SD72/Cyo	P. rettgeri	A	7	0
D. melanogaster	15	SD72/Cyo	P. rettgeri	A	1	1
D. melanogaster	15	SD72/Cyo	P. rettgeri	A	1	1
D. melanogaster	15	SD72/Cyo	P. rettgeri	A	1	1
D. melanogaster	15	SD72/Cyo	P. rettgeri	A	1	1
D. melanogaster	15	SD72/Cyo	P. rettgeri	A	1	1
D. melanogaster	15	SD72/Cyo	P. rettgeri	A	1	1
D. melanogaster	15	SD72/Cyo	P. rettgeri	A	1	1
D. melanogaster	15	SD72/Cyo	P. rettgeri	A	1	1
D. melanogaster	15	SD72/Cyo	P. rettgeri	A	2	1
D. melanogaster	15	SD72/Cyo	P. rettgeri	A	2	1
D. melanogaster	15	SD72/Cyo	P. rettgeri	A	2	1
D. melanogaster	15	SD72/Cyo	P. rettgeri	A	4	1
D. melanogaster	15	SD72/Cyo	P. rettgeri	A	7	0
D. melanogaster	16	SD72/Cyo	P. rettgeri	A	1	1
D. melanogaster	16	SD72/Cyo	P. rettgeri	A	1	1
D. melanogaster	16	SD72/Cyo	P. rettgeri	A	1	1
D. melanogaster	16	SD72/Cyo	P. rettgeri	A	1	1
D. melanogaster	16	SD72/Cyo	P. rettgeri	A	2	1
D. melanogaster	16	SD72/Cyo	P. rettgeri	A	2	1
D. melanogaster	16	SD72/Cyo	P. rettgeri	A	2	1
D. melanogaster	16	SD72/Cyo	P. rettgeri	A	2	1
D. melanogaster	16	SD72/Cyo	P. rettgeri	A	2	1
D. melanogaster	16	SD72/Cyo	P. rettgeri	A	2	1
D. melanogaster	16	SD72/Cyo	P. rettgeri	A	2	1
D. melanogaster	16	SD72/Cyo	P. rettgeri	A	7	0
D. melanogaster	16	SD72/Cyo	P. rettgeri	A	7	0
D. melanogaster	17	SD72/Cyo	P. rettgeri	A	1	1
D. melanogaster	17	SD72/Cyo	P. rettgeri	A	1	1
D. melanogaster	17	SD72/Cyo	P. rettgeri	A	1	1
D. melanogaster	17	SD72/Cyo	P. rettgeri	A	1	1
D. melanogaster	17	SD72/Cyo	P. rettgeri	A	1	1
D. melanogaster	17	SD72/Cyo	P. rettgeri	A	2	1
D. melanogaster	17	SD72/Cyo	P. rettgeri	A	2	1
D. melanogaster	17	SD72/Cyo	P. rettgeri	A	2	1
D. melanogaster	17	SD72/Cyo	P. rettgeri	A	2	1
D. melanogaster	17	SD72/Cyo	P. rettgeri	A	7	0
D. melanogaster	18	SD72/Cyo	P. rettgeri	A	1	1
D. melanogaster	18	SD72/Cyo	P. rettgeri	A	1	1
D. melanogaster	18	SD72/Cyo	P. rettgeri	A	1	1
D. melanogaster	18	SD72/Cyo	P. rettgeri	A	1	1
D. melanogaster	18	SD72/Cyo	P. rettgeri	A	2	1
D. melanogaster	18	SD72/Cyo	P. rettgeri	A	2	1
D. melanogaster	18	SD72/Cyo	P. rettgeri	A	2	1
D. melanogaster	18	SD72/Cyo	P. rettgeri	A	6	1
D. melanogaster	18	SD72/Cyo	P. rettgeri	A	7	0
D. melanogaster	18	SD72/Cyo	P. rettgeri	A	7	0
D. melanogaster	20	SDFR43	P. rettgeri	A	1	1
D. melanogaster	20	SDFR43	P. rettgeri	A	1	1
D. melanogaster	20	SDFR43	P. rettgeri	A	1	1
D. melanogaster	20	SDFR43	P. rettgeri	A	1	1
D. melanogaster	20	SDFR43	P. rettgeri	A	2	1
D. melanogaster	20	SDFR43	P. rettgeri	A	2	1
D. melanogaster	20	SDFR43	P. rettgeri	A	4	1
D. melanogaster	20	SDFR43	P. rettgeri	A	6	1
D. melanogaster	20	SDFR43	P. rettgeri	A	7	0
D. melanogaster	20	SDFR43	P. rettgeri	A	7	0
D. melanogaster	20	SDFR43	P. rettgeri	A	7	0
D. melanogaster	21	SDFR43	P. rettgeri	A	1	1
D. melanogaster	21	SDFR43	P. rettgeri	A	1	1
D. melanogaster	21	SDFR43	P. rettgeri	A	1	1
D. melanogaster	21	SDFR43	P. rettgeri	A	1	1
D. melanogaster	21	SDFR43	P. rettgeri	A	2	1
D. melanogaster	21	SDFR43	P. rettgeri	A	2	1
D. melanogaster	21	SDFR43	P. rettgeri	A	3	1
D. melanogaster	21	SDFR43	P. rettgeri	A	3	1
D. melanogaster	21	SDFR43	P. rettgeri	A	7	0
D. melanogaster	21	SDFR43	P. rettgeri	A	7	0
D. melanogaster	21	SDFR43	P. rettgeri	A	7	0
D. melanogaster	22	SDFR43	P. rettgeri	A	1	1
D. melanogaster	22	SDFR43	P. rettgeri	A	1	1
D. melanogaster	22	SDFR43	P. rettgeri	A	2	1
D. melanogaster	22	SDFR43	P. rettgeri	A	3	1
D. melanogaster	22	SDFR43	P. rettgeri	A	5	1
D. melanogaster	22	SDFR43	P. rettgeri	A	7	0
D. melanogaster	22	SDFR43	P. rettgeri	A	7	0
D. melanogaster	22	SDFR43	P. rettgeri	A	7	0
D. melanogaster	22	SDFR43	P. rettgeri	A	7	0
D. melanogaster	22	SDFR43	P. rettgeri	A	7	0
D. melanogaster	22	SDFR43	P. rettgeri	A	7	0
D. melanogaster	24	SDMad	P. rettgeri	A	1	1
D. melanogaster	24	SDMad	P. rettgeri	A	1	1
D. melanogaster	24	SDMad	P. rettgeri	A	1	1
D. melanogaster	24	SDMad	P. rettgeri	A	2	1
D. melanogaster	24	SDMad	P. rettgeri	A	2	1
D. melanogaster	24	SDMad	P. rettgeri	A	2	1
D. melanogaster	24	SDMad	P. rettgeri	A	5	1
D. melanogaster	24	SDMad	P. rettgeri	A	5	1
D. melanogaster	24	SDMad	P. rettgeri	A	7	0
D. melanogaster	24	SDMad	P. rettgeri	A	7	0
D. melanogaster	24	SDMad	P. rettgeri	A	7	0
D. melanogaster	24	SDMad	P. rettgeri	A	7	0
D. melanogaster	25	SDMad	P. rettgeri	A	1	1
D. melanogaster	25	SDMad	P. rettgeri	A	1	1
D. melanogaster	25	SDMad	P. rettgeri	A	1	1
D. melanogaster	25	SDMad	P. rettgeri	A	1	1
D. melanogaster	25	SDMad	P. rettgeri	A	1	1
D. melanogaster	25	SDMad	P. rettgeri	A	1	1
D. melanogaster	25	SDMad	P. rettgeri	A	2	1
D. melanogaster	25	SDMad	P. rettgeri	A	2	1
D. melanogaster	25	SDMad	P. rettgeri	A	6	1
D. melanogaster	25	SDMad	P. rettgeri	A	7	0
D. melanogaster	25	SDMad	P. rettgeri	A	7	0
D. melanogaster	25	SDMad	P. rettgeri	A	7	0
D. melanogaster	26	Zi335	P. rettgeri	A	1	1
D. melanogaster	26	Zi335	P. rettgeri	A	1	1
D. melanogaster	26	Zi335	P. rettgeri	A	1	1
D. melanogaster	26	Zi335	P. rettgeri	A	1	1
D. melanogaster	26	Zi335	P. rettgeri	A	2	1
D. melanogaster	26	Zi335	P. rettgeri	A	2	1
D. melanogaster	26	Zi335	P. rettgeri	A	5	1
D. melanogaster	26	Zi335	P. rettgeri	A	5	1
D. melanogaster	26	Zi335	P. rettgeri	A	7	0
D. melanogaster	26	Zi335	P. rettgeri	A	7	0
D. melanogaster	26	Zi335	P. rettgeri	A	7	0
D. melanogaster	27	Zi335	P. rettgeri	A	1	1
D. melanogaster	27	Zi335	P. rettgeri	A	1	1
D. melanogaster	27	Zi335	P. rettgeri	A	2	1
D. melanogaster	27	Zi335	P. rettgeri	A	3	1
D. melanogaster	27	Zi335	P. rettgeri	A	5	1
D. melanogaster	27	Zi335	P. rettgeri	A	5	1
D. melanogaster	27	Zi335	P. rettgeri	A	7	0
D. melanogaster	27	Zi335	P. rettgeri	A	7	0
D. melanogaster	27	Zi335	P. rettgeri	A	7	0
D. melanogaster	27	Zi335	P. rettgeri	A	7	0
D. melanogaster	28	Zi335	P. rettgeri	A	1	1
D. melanogaster	28	Zi335	P. rettgeri	A	1	1
D. melanogaster	28	Zi335	P. rettgeri	A	1	1
D. melanogaster	28	Zi335	P. rettgeri	A	2	1
D. melanogaster	28	Zi335	P. rettgeri	A	2	1
D. melanogaster	28	Zi335	P. rettgeri	A	4	1
D. melanogaster	28	Zi335	P. rettgeri	A	5	1
D. melanogaster	28	Zi335	P. rettgeri	A	7	0
D. melanogaster	28	Zi335	P. rettgeri	A	7	0
D. melanogaster	28	Zi335	P. rettgeri	A	7	0
D. melanogaster	30	Zi31N	P. rettgeri	A	1	1
D. melanogaster	30	Zi31N	P. rettgeri	A	1	1
D. melanogaster	30	Zi31N	P. rettgeri	A	2	1
D. melanogaster	30	Zi31N	P. rettgeri	A	2	1
D. melanogaster	30	Zi31N	P. rettgeri	A	2	1
D. melanogaster	30	Zi31N	P. rettgeri	A	3	1
D. melanogaster	30	Zi31N	P. rettgeri	A	6	1
D. melanogaster	30	Zi31N	P. rettgeri	A	7	0
D. melanogaster	30	Zi31N	P. rettgeri	A	7	0
D. melanogaster	30	Zi31N	P. rettgeri	A	7	0
D. melanogaster	30	Zi31N	P. rettgeri	A	7	0
D. melanogaster	30	Zi31N	P. rettgeri	A	7	0
D. melanogaster	31	Zi31N	P. rettgeri	A	1	1
D. melanogaster	31	Zi31N	P. rettgeri	A	1	1
D. melanogaster	31	Zi31N	P. rettgeri	A	2	1
D. melanogaster	31	Zi31N	P. rettgeri	A	2	1
D. melanogaster	31	Zi31N	P. rettgeri	A	2	1
D. melanogaster	31	Zi31N	P. rettgeri	A	6	1
D. melanogaster	31	Zi31N	P. rettgeri	A	7	0
D. melanogaster	31	Zi31N	P. rettgeri	A	7	0
D. melanogaster	31	Zi31N	P. rettgeri	A	7	0
D. melanogaster	31	Zi31N	P. rettgeri	A	7	0
D. melanogaster	31	Zi31N	P. rettgeri	A	7	0
D. melanogaster	31	Zi31N	P. rettgeri	A	7	0
D. melanogaster	32	Zi31N	P. rettgeri	A	1	1
D. melanogaster	32	Zi31N	P. rettgeri	A	1	1
D. melanogaster	32	Zi31N	P. rettgeri	A	1	1
D. melanogaster	32	Zi31N	P. rettgeri	A	2	1
D. melanogaster	32	Zi31N	P. rettgeri	A	2	1
D. melanogaster	32	Zi31N	P. rettgeri	A	2	1
D. melanogaster	32	Zi31N	P. rettgeri	A	2	1
D. melanogaster	32	Zi31N	P. rettgeri	A	2	1
D. melanogaster	32	Zi31N	P. rettgeri	A	2	1
D. melanogaster	32	Zi31N	P. rettgeri	A	3	1
D. melanogaster	32	Zi31N	P. rettgeri	A	7	0
D. melanogaster	32	Zi31N	P. rettgeri	A	7	0
D. melanogaster	33	Zi31N	P. rettgeri	A	1	1
D. melanogaster	33	Zi31N	P. rettgeri	A	1	1
D. melanogaster	33	Zi31N	P. rettgeri	A	1	1
D. melanogaster	33	Zi31N	P. rettgeri	A	1	1
D. melanogaster	33	Zi31N	P. rettgeri	A	6	1
D. melanogaster	33	Zi31N	P. rettgeri	A	7	0
D. melanogaster	33	Zi31N	P. rettgeri	A	7	0
D. melanogaster	33	Zi31N	P. rettgeri	A	7	0
D. melanogaster	33	Zi31N	P. rettgeri	A	7	0
D. melanogaster	33	Zi31N	P. rettgeri	A	7	0
D. melanogaster	33	Zi31N	P. rettgeri	A	7	0
D. melanogaster	33	Zi31N	P. rettgeri	A	7	0
D. melanogaster	34	Zi31N	P. rettgeri	A	1	1
D. melanogaster	34	Zi31N	P. rettgeri	A	1	1
D. melanogaster	34	Zi31N	P. rettgeri	A	1	1
D. melanogaster	34	Zi31N	P. rettgeri	A	1	1
D. melanogaster	34	Zi31N	P. rettgeri	A	1	1
D. melanogaster	34	Zi31N	P. rettgeri	A	1	1
D. melanogaster	34	Zi31N	P. rettgeri	A	2	1
D. melanogaster	34	Zi31N	P. rettgeri	A	2	1
D. melanogaster	34	Zi31N	P. rettgeri	A	2	1
D. melanogaster	34	Zi31N	P. rettgeri	A	2	1
D. melanogaster	34	Zi31N	P. rettgeri	A	5	1
D. melanogaster	34	Zi31N	P. rettgeri	A	7	0
D. melanogaster	1	Zi104	P. rettgeri	B	1	1
D. melanogaster	1	Zi104	P. rettgeri	B	1	1
D. melanogaster	1	Zi104	P. rettgeri	B	1	1
D. melanogaster	1	Zi104	P. rettgeri	B	1	1
D. melanogaster	1	Zi104	P. rettgeri	B	1	1
D. melanogaster	1	Zi104	P. rettgeri	B	1	1
D. melanogaster	1	Zi104	P. rettgeri	B	2	1
D. melanogaster	1	Zi104	P. rettgeri	B	2	1
D. melanogaster	1	Zi104	P. rettgeri	B	2	1
D. melanogaster	1	Zi104	P. rettgeri	B	2	1
D. melanogaster	1	Zi104	P. rettgeri	B	7	0
D. melanogaster	1	Zi104	P. rettgeri	B	7	0
D. melanogaster	2	Zi104	P. rettgeri	B	1	1
D. melanogaster	2	Zi104	P. rettgeri	B	1	1
D. melanogaster	2	Zi104	P. rettgeri	B	1	1
D. melanogaster	2	Zi104	P. rettgeri	B	1	1
D. melanogaster	2	Zi104	P. rettgeri	B	1	1
D. melanogaster	2	Zi104	P. rettgeri	B	2	1
D. melanogaster	2	Zi104	P. rettgeri	B	2	1
D. melanogaster	2	Zi104	P. rettgeri	B	2	1
D. melanogaster	2	Zi104	P. rettgeri	B	4	1
D. melanogaster	2	Zi104	P. rettgeri	B	6	1
D. melanogaster	2	Zi104	P. rettgeri	B	7	0
D. melanogaster	2	Zi104	P. rettgeri	B	7	0
D. melanogaster	3	Zi104	P. rettgeri	B	1	1
D. melanogaster	3	Zi104	P. rettgeri	B	1	1
D. melanogaster	3	Zi104	P. rettgeri	B	1	1
D. melanogaster	3	Zi104	P. rettgeri	B	1	1
D. melanogaster	3	Zi104	P. rettgeri	B	2	1
D. melanogaster	3	Zi104	P. rettgeri	B	2	1
D. melanogaster	3	Zi104	P. rettgeri	B	6	1
D. melanogaster	3	Zi104	P. rettgeri	B	6	1
D. melanogaster	3	Zi104	P. rettgeri	B	7	0
D. melanogaster	3	Zi104	P. rettgeri	B	7	0
D. melanogaster	3	Zi104	P. rettgeri	B	7	0
D. melanogaster	5	Cyo/Gla	P. rettgeri	B	6	1
D. melanogaster	5	Cyo/Gla	P. rettgeri	B	6	1
D. melanogaster	5	Cyo/Gla	P. rettgeri	B	7	0
D. melanogaster	5	Cyo/Gla	P. rettgeri	B	7	0
D. melanogaster	5	Cyo/Gla	P. rettgeri	B	7	0
D. melanogaster	5	Cyo/Gla	P. rettgeri	B	7	0
D. melanogaster	5	Cyo/Gla	P. rettgeri	B	7	0
D. melanogaster	5	Cyo/Gla	P. rettgeri	B	7	0
D. melanogaster	5	Cyo/Gla	P. rettgeri	B	7	0
D. melanogaster	5	Cyo/Gla	P. rettgeri	B	7	0
D. melanogaster	5	Cyo/Gla	P. rettgeri	B	7	0
D. melanogaster	6	Cyo/Gla	P. rettgeri	B	6	1
D. melanogaster	6	Cyo/Gla	P. rettgeri	B	7	0
D. melanogaster	6	Cyo/Gla	P. rettgeri	B	7	0
D. melanogaster	6	Cyo/Gla	P. rettgeri	B	7	0
D. melanogaster	6	Cyo/Gla	P. rettgeri	B	7	0
D. melanogaster	6	Cyo/Gla	P. rettgeri	B	7	0
D. melanogaster	6	Cyo/Gla	P. rettgeri	B	7	0
D. melanogaster	6	Cyo/Gla	P. rettgeri	B	7	0
D. melanogaster	6	Cyo/Gla	P. rettgeri	B	7	0
D. melanogaster	6	Cyo/Gla	P. rettgeri	B	7	0
D. melanogaster	6	Cyo/Gla	P. rettgeri	B	7	0
D. melanogaster	7	Cyo/Gla	P. rettgeri	B	1	1
D. melanogaster	7	Cyo/Gla	P. rettgeri	B	1	1
D. melanogaster	7	Cyo/Gla	P. rettgeri	B	1	1
D. melanogaster	7	Cyo/Gla	P. rettgeri	B	1	1
D. melanogaster	7	Cyo/Gla	P. rettgeri	B	2	1
D. melanogaster	7	Cyo/Gla	P. rettgeri	B	7	0
D. melanogaster	7	Cyo/Gla	P. rettgeri	B	7	0
D. melanogaster	7	Cyo/Gla	P. rettgeri	B	7	0
D. melanogaster	7	Cyo/Gla	P. rettgeri	B	7	0
D. melanogaster	7	Cyo/Gla	P. rettgeri	B	7	0
D. melanogaster	7	Cyo/Gla	P. rettgeri	B	7	0
D. melanogaster	8	Cyo/Gla	P. rettgeri	B	3	1
D. melanogaster	8	Cyo/Gla	P. rettgeri	B	6	1
D. melanogaster	8	Cyo/Gla	P. rettgeri	B	7	0
D. melanogaster	8	Cyo/Gla	P. rettgeri	B	7	0
D. melanogaster	8	Cyo/Gla	P. rettgeri	B	7	0
D. melanogaster	8	Cyo/Gla	P. rettgeri	B	7	0
D. melanogaster	8	Cyo/Gla	P. rettgeri	B	7	0
D. melanogaster	8	Cyo/Gla	P. rettgeri	B	7	0
D. melanogaster	8	Cyo/Gla	P. rettgeri	B	7	0
D. melanogaster	8	Cyo/Gla	P. rettgeri	B	7	0
D. melanogaster	9	Cyo/Gla	P. rettgeri	B	1	1
D. melanogaster	9	Cyo/Gla	P. rettgeri	B	2	1
D. melanogaster	9	Cyo/Gla	P. rettgeri	B	7	0
D. melanogaster	9	Cyo/Gla	P. rettgeri	B	7	0
D. melanogaster	9	Cyo/Gla	P. rettgeri	B	7	0
D. melanogaster	9	Cyo/Gla	P. rettgeri	B	7	0
D. melanogaster	9	Cyo/Gla	P. rettgeri	B	7	0
D. melanogaster	9	Cyo/Gla	P. rettgeri	B	7	0
D. melanogaster	9	Cyo/Gla	P. rettgeri	B	7	0
D. melanogaster	9	Cyo/Gla	P. rettgeri	B	7	0
D. melanogaster	11	SD72/Cyo	P. rettgeri	B	1	1
D. melanogaster	11	SD72/Cyo	P. rettgeri	B	1	1
D. melanogaster	11	SD72/Cyo	P. rettgeri	B	1	1
D. melanogaster	11	SD72/Cyo	P. rettgeri	B	1	1
D. melanogaster	11	SD72/Cyo	P. rettgeri	B	1	1
D. melanogaster	11	SD72/Cyo	P. rettgeri	B	1	1
D. melanogaster	11	SD72/Cyo	P. rettgeri	B	2	1
D. melanogaster	11	SD72/Cyo	P. rettgeri	B	2	1
D. melanogaster	11	SD72/Cyo	P. rettgeri	B	5	1
D. melanogaster	11	SD72/Cyo	P. rettgeri	B	7	0
D. melanogaster	11	SD72/Cyo	P. rettgeri	B	7	0
D. melanogaster	11	SD72/Cyo	P. rettgeri	B	7	0
D. melanogaster	12	SD72/Cyo	P. rettgeri	B	1	1
D. melanogaster	12	SD72/Cyo	P. rettgeri	B	1	1
D. melanogaster	12	SD72/Cyo	P. rettgeri	B	1	1
D. melanogaster	12	SD72/Cyo	P. rettgeri	B	1	1
D. melanogaster	12	SD72/Cyo	P. rettgeri	B	1	1
D. melanogaster	12	SD72/Cyo	P. rettgeri	B	2	1
D. melanogaster	12	SD72/Cyo	P. rettgeri	B	2	1
D. melanogaster	12	SD72/Cyo	P. rettgeri	B	2	1
D. melanogaster	12	SD72/Cyo	P. rettgeri	B	2	1
D. melanogaster	12	SD72/Cyo	P. rettgeri	B	6	1
D. melanogaster	12	SD72/Cyo	P. rettgeri	B	7	0
D. melanogaster	12	SD72/Cyo	P. rettgeri	B	7	0
D. melanogaster	13	SD72/Cyo	P. rettgeri	B	1	1
D. melanogaster	13	SD72/Cyo	P. rettgeri	B	1	1
D. melanogaster	13	SD72/Cyo	P. rettgeri	B	1	1
D. melanogaster	13	SD72/Cyo	P. rettgeri	B	2	1
D. melanogaster	13	SD72/Cyo	P. rettgeri	B	2	1
D. melanogaster	13	SD72/Cyo	P. rettgeri	B	2	1
D. melanogaster	13	SD72/Cyo	P. rettgeri	B	3	1
D. melanogaster	13	SD72/Cyo	P. rettgeri	B	7	0
D. melanogaster	13	SD72/Cyo	P. rettgeri	B	7	0
D. melanogaster	13	SD72/Cyo	P. rettgeri	B	7	0
D. melanogaster	13	SD72/Cyo	P. rettgeri	B	7	0
D. melanogaster	13	SD72/Cyo	P. rettgeri	B	7	0
D. melanogaster	14	SD72/Cyo	P. rettgeri	B	1	1
D. melanogaster	14	SD72/Cyo	P. rettgeri	B	1	1
D. melanogaster	14	SD72/Cyo	P. rettgeri	B	1	1
D. melanogaster	14	SD72/Cyo	P. rettgeri	B	2	1
D. melanogaster	14	SD72/Cyo	P. rettgeri	B	2	1
D. melanogaster	14	SD72/Cyo	P. rettgeri	B	2	1
D. melanogaster	14	SD72/Cyo	P. rettgeri	B	7	0
D. melanogaster	14	SD72/Cyo	P. rettgeri	B	7	0
D. melanogaster	14	SD72/Cyo	P. rettgeri	B	7	0
D. melanogaster	14	SD72/Cyo	P. rettgeri	B	7	0
D. melanogaster	14	SD72/Cyo	P. rettgeri	B	7	0
D. melanogaster	14	SD72/Cyo	P. rettgeri	B	7	0
D. melanogaster	15	SD72/Cyo	P. rettgeri	B	1	1
D. melanogaster	15	SD72/Cyo	P. rettgeri	B	1	1
D. melanogaster	15	SD72/Cyo	P. rettgeri	B	2	1
D. melanogaster	15	SD72/Cyo	P. rettgeri	B	2	1
D. melanogaster	15	SD72/Cyo	P. rettgeri	B	2	1
D. melanogaster	15	SD72/Cyo	P. rettgeri	B	3	1
D. melanogaster	15	SD72/Cyo	P. rettgeri	B	7	0
D. melanogaster	15	SD72/Cyo	P. rettgeri	B	7	0
D. melanogaster	15	SD72/Cyo	P. rettgeri	B	7	0
D. melanogaster	15	SD72/Cyo	P. rettgeri	B	7	0
D. melanogaster	15	SD72/Cyo	P. rettgeri	B	7	0
D. melanogaster	15	SD72/Cyo	P. rettgeri	B	7	0
D. melanogaster	17	SDFR43	P. rettgeri	B	1	1
D. melanogaster	17	SDFR43	P. rettgeri	B	1	1
D. melanogaster	17	SDFR43	P. rettgeri	B	2	1
D. melanogaster	17	SDFR43	P. rettgeri	B	4	1
D. melanogaster	17	SDFR43	P. rettgeri	B	7	0
D. melanogaster	17	SDFR43	P. rettgeri	B	7	0
D. melanogaster	17	SDFR43	P. rettgeri	B	7	0
D. melanogaster	17	SDFR43	P. rettgeri	B	7	0
D. melanogaster	17	SDFR43	P. rettgeri	B	7	0
D. melanogaster	18	SDFR43	P. rettgeri	B	5	1
D. melanogaster	18	SDFR43	P. rettgeri	B	7	0
D. melanogaster	18	SDFR43	P. rettgeri	B	7	0
D. melanogaster	18	SDFR43	P. rettgeri	B	7	0
D. melanogaster	18	SDFR43	P. rettgeri	B	7	0
D. melanogaster	18	SDFR43	P. rettgeri	B	7	0
D. melanogaster	18	SDFR43	P. rettgeri	B	7	0
D. melanogaster	18	SDFR43	P. rettgeri	B	7	0
D. melanogaster	18	SDFR43	P. rettgeri	B	7	0
D. melanogaster	18	SDFR43	P. rettgeri	B	7	0
D. melanogaster	19	SDMad	P. rettgeri	B	1	1
D. melanogaster	19	SDMad	P. rettgeri	B	1	1
D. melanogaster	19	SDMad	P. rettgeri	B	4	1
D. melanogaster	19	SDMad	P. rettgeri	B	5	1
D. melanogaster	19	SDMad	P. rettgeri	B	6	1
D. melanogaster	19	SDMad	P. rettgeri	B	7	0
D. melanogaster	19	SDMad	P. rettgeri	B	7	0
D. melanogaster	19	SDMad	P. rettgeri	B	7	0
D. melanogaster	19	SDMad	P. rettgeri	B	7	0
D. melanogaster	19	SDMad	P. rettgeri	B	7	0
D. melanogaster	20	SDMad	P. rettgeri	B	1	1
D. melanogaster	20	SDMad	P. rettgeri	B	7	0
D. melanogaster	20	SDMad	P. rettgeri	B	7	0
D. melanogaster	20	SDMad	P. rettgeri	B	7	0
D. melanogaster	20	SDMad	P. rettgeri	B	7	0
D. melanogaster	20	SDMad	P. rettgeri	B	7	0
D. melanogaster	20	SDMad	P. rettgeri	B	7	0
D. melanogaster	20	SDMad	P. rettgeri	B	7	0
D. melanogaster	20	SDMad	P. rettgeri	B	7	0
D. melanogaster	20	SDMad	P. rettgeri	B	7	0
D. melanogaster	21	SDMad	P. rettgeri	B	1	1
D. melanogaster	21	SDMad	P. rettgeri	B	2	1
D. melanogaster	21	SDMad	P. rettgeri	B	3	1
D. melanogaster	21	SDMad	P. rettgeri	B	5	1
D. melanogaster	21	SDMad	P. rettgeri	B	6	1
D. melanogaster	21	SDMad	P. rettgeri	B	7	0
D. melanogaster	21	SDMad	P. rettgeri	B	7	0
D. melanogaster	21	SDMad	P. rettgeri	B	7	0
D. melanogaster	21	SDMad	P. rettgeri	B	7	0
D. melanogaster	21	SDMad	P. rettgeri	B	7	0
D. melanogaster	22	SDMad	P. rettgeri	B	1	1
D. melanogaster	22	SDMad	P. rettgeri	B	1	1
D. melanogaster	22	SDMad	P. rettgeri	B	1	1
D. melanogaster	22	SDMad	P. rettgeri	B	6	1
D. melanogaster	22	SDMad	P. rettgeri	B	6	1
D. melanogaster	22	SDMad	P. rettgeri	B	7	0
D. melanogaster	22	SDMad	P. rettgeri	B	7	0
D. melanogaster	22	SDMad	P. rettgeri	B	7	0
D. melanogaster	22	SDMad	P. rettgeri	B	7	0
D. melanogaster	22	SDMad	P. rettgeri	B	7	0
D. melanogaster	24	Zi31N	P. rettgeri	B	1	1
D. melanogaster	24	Zi31N	P. rettgeri	B	2	1
D. melanogaster	24	Zi31N	P. rettgeri	B	7	0
D. melanogaster	24	Zi31N	P. rettgeri	B	7	0
D. melanogaster	24	Zi31N	P. rettgeri	B	7	0
D. melanogaster	24	Zi31N	P. rettgeri	B	7	0
D. melanogaster	24	Zi31N	P. rettgeri	B	7	0
D. melanogaster	24	Zi31N	P. rettgeri	B	7	0
D. melanogaster	24	Zi31N	P. rettgeri	B	7	0
D. melanogaster	24	Zi31N	P. rettgeri	B	7	0
D. melanogaster	24	Zi31N	P. rettgeri	B	7	0
D. melanogaster	24	Zi31N	P. rettgeri	B	7	0
D. melanogaster	25	Zi31N	P. rettgeri	B	7	0
D. melanogaster	25	Zi31N	P. rettgeri	B	7	0
D. melanogaster	25	Zi31N	P. rettgeri	B	7	0
D. melanogaster	25	Zi31N	P. rettgeri	B	7	0
D. melanogaster	25	Zi31N	P. rettgeri	B	7	0
D. melanogaster	25	Zi31N	P. rettgeri	B	7	0
D. melanogaster	25	Zi31N	P. rettgeri	B	7	0
D. melanogaster	25	Zi31N	P. rettgeri	B	7	0
D. melanogaster	25	Zi31N	P. rettgeri	B	7	0
D. melanogaster	25	Zi31N	P. rettgeri	B	7	0
D. melanogaster	25	Zi31N	P. rettgeri	B	7	0
D. melanogaster	25	Zi31N	P. rettgeri	B	7	0
D. melanogaster	26	Zi31N	P. rettgeri	B	5	1
D. melanogaster	26	Zi31N	P. rettgeri	B	7	0
D. melanogaster	26	Zi31N	P. rettgeri	B	7	0
D. melanogaster	26	Zi31N	P. rettgeri	B	7	0
D. melanogaster	26	Zi31N	P. rettgeri	B	7	0
D. melanogaster	26	Zi31N	P. rettgeri	B	7	0
D. melanogaster	26	Zi31N	P. rettgeri	B	7	0
D. melanogaster	26	Zi31N	P. rettgeri	B	7	0
D. melanogaster	26	Zi31N	P. rettgeri	B	7	0
D. melanogaster	26	Zi31N	P. rettgeri	B	7	0
D. melanogaster	26	Zi31N	P. rettgeri	B	7	0
D. melanogaster	26	Zi31N	P. rettgeri	B	7	0
D. melanogaster	27	Zi31N	P. rettgeri	B	2	1
D. melanogaster	27	Zi31N	P. rettgeri	B	2	1
D. melanogaster	27	Zi31N	P. rettgeri	B	7	0
D. melanogaster	27	Zi31N	P. rettgeri	B	7	0
D. melanogaster	27	Zi31N	P. rettgeri	B	7	0
D. melanogaster	27	Zi31N	P. rettgeri	B	7	0
D. melanogaster	27	Zi31N	P. rettgeri	B	7	0
D. melanogaster	27	Zi31N	P. rettgeri	B	7	0
D. melanogaster	27	Zi31N	P. rettgeri	B	7	0
D. melanogaster	27	Zi31N	P. rettgeri	B	7	0
D. melanogaster	27	Zi31N	P. rettgeri	B	7	0
D. melanogaster	27	Zi31N	P. rettgeri	B	7	0
D. melanogaster	28	Zi31N	P. rettgeri	B	1	1
D. melanogaster	28	Zi31N	P. rettgeri	B	5	1
D. melanogaster	28	Zi31N	P. rettgeri	B	7	0
D. melanogaster	28	Zi31N	P. rettgeri	B	7	0
D. melanogaster	28	Zi31N	P. rettgeri	B	7	0
D. melanogaster	28	Zi31N	P. rettgeri	B	7	0
D. melanogaster	28	Zi31N	P. rettgeri	B	7	0
D. melanogaster	28	Zi31N	P. rettgeri	B	7	0
D. melanogaster	28	Zi31N	P. rettgeri	B	7	0
D. melanogaster	28	Zi31N	P. rettgeri	B	7	0
D. melanogaster	28	Zi31N	P. rettgeri	B	7	0
D. melanogaster	30	Zi335	P. rettgeri	B	1	1
D. melanogaster	30	Zi335	P. rettgeri	B	1	1
D. melanogaster	30	Zi335	P. rettgeri	B	2	1
D. melanogaster	30	Zi335	P. rettgeri	B	6	1
D. melanogaster	30	Zi335	P. rettgeri	B	6	1
D. melanogaster	30	Zi335	P. rettgeri	B	6	1
D. melanogaster	30	Zi335	P. rettgeri	B	7	0
D. melanogaster	30	Zi335	P. rettgeri	B	7	0
D. melanogaster	30	Zi335	P. rettgeri	B	7	0
[truncated: 56 more rows]

## Sheet: Table S2
Table S2: Results of Cox Mixed Effects model. Specific effects cells show effect name: effect size/Z-score/P-value
	Log-likelihoods			Integrated log-likelihood					Penalized log-likelihood					Random effect (Vial)
Model	Null	Integrated	Fitted	Chisq	df	p	AIC	BIC	Chisq	df	p	AIC	BIC	Std Dev	Variance	Specific effects
Dneostestacea.Efaecalis.bothSexes	-1722.19	-1708.91	-1708.89	26.56	5	6.9551e-05	16.56	-1.99	26.6	4.02	2.4521e-05	18.56	3.64	0.00905406	8.19759e-05	sex(male): -0.095/-0.51/0.61	Block(B): -0.269/-2.19/0.028	sexF:copies: -0.254/-2.87/0.004	sexM:copies: 0.11/0.62/0.54
Dneotestacea.Efaecalis.Males	-514.808	-512.991	-512.984	3.63	3	0.3039	-2.37	-10.58	3.65	2.01	0.16224	-0.37	-5.86	0.009085	8.254e-05	Genotype(SR/Y): 0.11/0.58/0.56	Block(B): -0.346/-1.75/0.081
Dneotestacea.Efaecalis.Females	-1003.78	-994.871	-994.858	17.82	4	0.0013396	9.82	-3.13	17.84	3.01	0.00048085	11.82	2.07	0.00905	8.196e-05	Genotype(SR/SR): -0.544/-3.07/0.0021	Genotype(SR/ST): -0.631/-2.78/0.0055	Block(B): -0.263/-1.64/0.100
Dneotestacea.Prettgeri.bothSexes	-513.642	-511.635	-511.628	4.01	4	0.40414	-3.99	-14.71	4.03	3.01	0.25936	-1.99	-10.05	0.00908002	8.24468e-05	sex(male): 0.58/1.6/0.11	sexF:copies: 0.302/1.85/0.064	sexM:copies: -0.054/-0.14/0.89
Dneotestacea.Prettgeri.Males	-97.418	-97.415	-97.4138	0.01	2	0.99698	-3.99	-6.73	0.01	1	0.92729	-1.99	-3.36	0.009045	8.18e-05	Genotype(SR/Y): -0.033/-0.09/0.93
Dneotestacea.Prettgeri.Females	-353.723	-351.676	-351.648	4.09	3	0.25152	-1.91	-9.01	4.15	2.02	0.12813	0.1	-4.7	0.0199925	0.000399701	Genotype(SR/SR): 0.526/1.52/0.13	Genotype(SR/ST): 0.084/0.21/0.84
Daffinis.Efaecalis.bothSexes	-346.035	-343.652	-343.648	4.77	4	0.3122	-3.23	-12.66	4.78	3	0.1895	-1.23	-8.31	0.0090534	8.1964e-05	sex(M): 0.677/2.01/0.044	sexF:copies: 0.116/0.62/0.53	sexM:copies: -0.253/-0.87/0.38
Daffinis.Efaecalis.Males	-178.671	-178.041	-178.026	1.26	2	0.53262	-2.74	-6.52	1.29	1.01	0.25967	-0.74	-2.65	0.0199899	0.000399597	Genotype(SR/Y): -0.326/-1.11/0.27
Daffinis.Efaecalis.Females	-111.181	-111.07	-111.063	0.22	2	0.89473	-3.78	-6.51	0.24	1.01	0.62975	-1.78	-3.16	0.0199754	0.000399016	Genotype(SR/SR): 0.178/0.48/0.63
Daffinis.Prettgeri.bothSexes	-220.161	-186.109	-183.367	68.1	5	2.5402e-13	58.1	49.18	73.59	5.73	5.1625e-14	62.13	51.91	0.314599	0.0989727	sex(male): 1.933/2.84/4.5E-03	Block(B): -2.034/-4.43/9.5E-06	sexF:copies: 0.09467/0.22/8.3E-01	sexM:copies: 0.4134/0.99/3.2E-01
Daffinis.Prettgeri.Males	-162.865	-138.313	-136.835	49.1	3	1.2393e-10	43.1	38.19	52.06	2.95	2.6652e-11	46.17	41.34	0.256056	0.0655649	Genotype(SR/Y): 0.395/0.99/3.2E-01	Block(B): -2.709/-4.82/1.4E-06
Daffinis.Prettgeri.Females	-26.0225	-25.7491	-25.6972	0.55	3	0.90861	-5.45	-4.83	0.65	2.04	0.73042	-3.42	-3	0.100012	0.0100025	Genotype(SR/SR): 0.6289/0.74/0.46	Block(B): 0.139/0.16/0.87
Dmelanogaster.Efaecalis.AllGenotypes	-773.469	-740.48.14	-740.472	65.98	8	3.0944e-11	49.98	27.04	65.99	7.01	9.5888e-12	51.98	31.88	0.00909863	8.2785e-05	Genotype(SDFR43): 0.898/0.87/0.38	Genotype(SDMad): 0.240/0.23/0.82	Genotype( Cyo/Gla ): 0.857/0.83/0.41	Genotype( SD72/Cyo ): 1.859/1.82/0.069	Genotype(Zi104): 0.889/0.86/0.39	Genotype(Zi31N): -0.423/-0.38/0.7	Block(B): 0.443/2.27/0.023
Dmelanogaster.Efaecalis.Balancers	-314.493	-305.659	-305.637	17.67	3	0.00051505	11.67	5.05	17.71	2.02	0.00014671	13.67	9.22	0.0199799	0.000399195	Genotype( SD72/Cyo): 1.06/3.8/0.00015	Block(B): 0.136/0.52/0.61
Dmelanogaster.Efaecalis.notBalancers	-353.718	-343.074	-343.053	21.29	6	0.0016277	9.29	-3.57	21.33	5.02	0.00071375	11.29	0.53	0.0199798	0.000398831	Genotype(SDFR43): 0.66/0.63/0.53	Genotype(SDMad): -0.0097/-0.01/0.99	Genotype(Zi104): 0.654/0.63/0.53	Genotype(Zi31N): -0.628/-0.56/0.57	Block(B): 0.767/2.63/0.0084
Dmelanogaster.Prettgeri.AllGenotypes	-2284.85	-2208.1	-2188.26	153.49	8	0	137.49	106.16	193.18	22.6	0	147.97	59.45	0.274474	0.0753358	Genotype(SDFR43): 0.039/0.13/9.0E-01	Genotype(SDMad): 0.321/1.14/2.6E-01	Genotype( Cyo/Gla ): 0.037/0.15/8.8E-01	Genotype( SD72/Cyo ): 0.871/3.82/1.3E-04	Genotype(Zi104): 0.891/3.54/4.0E-04	Genotype(Zi 31N): -0.174/-0.68/5.0E-01	Block(B): -0.958/-7.09/1.3E-12
Dmelanogaster.Prettgeri.Balancers	-836.545	-809.672	-806.552	53.75	3	1.2703e-11	47.75	38.47	59.99	4.71	8.2052e-12	50.56	35.99	0.152141	0.023147	Genotype( SD72/Cyo ): 0.800/4.38/1.2E-05	Block(B): -0.866/-4.69/2.7E-06
Dmelanogaster.Prettgeri.notBalancers	-1188.82	-1144.76	1128.37	88.11	6	1.1102e-16	76.11	56.09	120.89	17.04	0	86.82	29.95	0.357723	0.127966	Genotype(SDFR43): 0.024/0.07/9.4E-01	Genotype(SDMad): 0.323/1.04/3.0E-01	Genotype(Zi104): 0.899/3.21/1.3E-03	Genotype(Zi31N): -0.205/-0.72/4.7E-01	Block(B): -1.03/-5.3/1.2E-07

## Sheet: Table S3
Table S3: Results of qPCR analysis of variance models. Each timepoint is take separately.
Diptericin at 0 hours
	Df	Sum Sq	Mean Sq	F value	P value
Genotype	6	7.431	1.2386	2.172	0.119
RP49	1	1.633	1.6333	2.864	0.116
Residuals	12	6.844	0.5703
1 observation deleted due to missingness
Diptericin at 8 hours
	Df	Sum Sq	Mean Sq	F value	P value
Genotype	6	8.296	1.3827	13.5	0.000102	***
RP49	1	0.633	0.6331	6.181	0.028628	*
Residuals	12	1.229	0.1024
1 observation deleted due to missingness
CecropinB at 0 hours
	Df	Sum Sq	Mean Sq	F value	P value
Genotype	6	11.202	1.867	2.173	0.119
RP49	1	3.611	3.611	4.202	0.0629
Residuals	12	10.311	0.859
1 observation deleted due to missingness
CecropinB at 8 hours
	Df	Sum Sq	Mean Sq	F value	P value
Genotype	6	8.364	1.3941	15.994	4.32e-05	***
RP49	1	0.029	0.029	0.338	0.572
Residuals	12	1.046	0.0872
1 observation deleted due to missingness
		‘***’ <0.001 ‘**’ <0.01 ‘*’ <0.05

## Sheet: Table S4
Table S4: Tukey Honest Significant Difference test for each pairwise comparison of genotypes. CI-lower and CI-upper refer to 95% confidence intervals.
Gene	Time	Genotype1	Genotype2	difference	CI-lower	CI-upper	Adjusted P-value
Dpt	0 hours	104	SD72/Cyo	-0.383333	-2.54144	1.77477	0.994642
Dpt	0 hours	SDFR43	SD72/Cyo	0.636009	-1.52209	2.79411	0.936434
Dpt	0 hours	Cyo/Gla	SD72/Cyo	-1.11754	-3.27564	1.04056	0.564214
Dpt	0 hours	SDMad	SD72/Cyo	-0.457656	-2.61576	1.70045	0.986563
Dpt	0 hours	31N	SD72/Cyo	-0.131031	-2.28913	2.02707	0.999988
Dpt	0 hours	335	SD72/Cyo	0.914119	-1.49871	3.32695	0.827933
Dpt	0 hours	SDFR43	104	1.01934	-1.13876	3.17745	0.655158
Dpt	0 hours	Cyo/Gla	104	-0.734209	-2.89231	1.42389	0.884943
Dpt	0 hours	SDMad	104	-0.0743232	-2.23243	2.08378	1
Dpt	0 hours	31N	104	0.252301	-1.9058	2.4104	0.999468
Dpt	0 hours	335	104	1.29745	-1.11538	3.71028	0.525031
Dpt	0 hours	Cyo/Gla	SDFR43	-1.75355	-3.91165	0.404553	0.143912
Dpt	0 hours	SDMad	SDFR43	-1.09367	-3.25177	1.06444	0.586257
Dpt	0 hours	31N	SDFR43	-0.767041	-2.92514	1.39106	0.863858
Dpt	0 hours	335	SDFR43	0.27811	-2.13472	2.69094	0.99951
Dpt	0 hours	SDMad	Cyo/Gla	0.659886	-1.49822	2.81799	0.925555
Dpt	0 hours	31N	Cyo/Gla	0.98651	-1.17159	3.14461	0.685299
Dpt	0 hours	335	Cyo/Gla	2.03166	-0.381173	4.44449	0.122505
Dpt	0 hours	31N	SDMad	0.326624	-1.83148	2.48473	0.997745
Dpt	0 hours	335	SDMad	1.37177	-1.04106	3.78461	0.466218
Dpt	0 hours	335	31N	1.04515	-1.36768	3.45798	0.731694
Dpt	8 hours	104	SD72/Cyo	0.607131	-0.307393	1.52166	0.307266
Dpt	8 hours	SDFR43	SD72/Cyo	-0.574527	-1.48905	0.339997	0.361951
Dpt	8 hours	Cyo/Gla	SD72/Cyo	0.35208	-0.670389	1.37455	0.879399
Dpt	8 hours	SDMad	SD72/Cyo	-0.701336	-1.61586	0.213189	0.183604
Dpt	8 hours	31N	SD72/Cyo	0.967972	0.0534478	1.8825	0.0356091	*
Dpt	8 hours	335	SD72/Cyo	0.938213	0.0236885	1.85274	0.0430281	*
Dpt	8 hours	SDFR43	104	-1.18166	-2.09618	-0.267134	0.0091632	**
Dpt	8 hours	Cyo/Gla	104	-0.255051	-1.27752	0.767419	0.970215
Dpt	8 hours	SDMad	104	-1.30847	-2.22299	-0.393942	0.0041687	**
Dpt	8 hours	31N	104	0.360841	-0.553683	1.27537	0.801747
Dpt	8 hours	335	104	0.331082	-0.583443	1.24561	0.854143
Dpt	8 hours	Cyo/Gla	SDFR43	0.926608	-0.0958619	1.94908	0.0855686
Dpt	8 hours	SDMad	SDFR43	-0.126808	-1.04133	0.787716	0.99861
Dpt	8 hours	31N	SDFR43	1.5425	0.627975	2.45702	0.0010369	**
Dpt	8 hours	335	SDFR43	1.51274	0.598216	2.42726	0.0012314	**
Dpt	8 hours	SDMad	Cyo/Gla	-1.05342	-2.07589	-0.0309465	0.0419512	*
Dpt	8 hours	31N	Cyo/Gla	0.615892	-0.406578	1.63836	0.405322
Dpt	8 hours	335	Cyo/Gla	0.586133	-0.436337	1.6086	0.457466
Dpt	8 hours	31N	SDMad	1.66931	0.754784	2.58383	0.000507	***
Dpt	8 hours	335	SDMad	1.63955	0.725024	2.55407	0.0005982	***
Dpt	8 hours	335	31N	-0.0297593	-0.944284	0.884765	1
CecB	0 hours	104	SD72/Cyo	0.386873	-2.26203	3.03577	0.998147
CecB	0 hours	SDFR43	SD72/Cyo	0.620078	-2.02882	3.26898	0.978054
CecB	0 hours	Cyo/Gla	SD72/Cyo	-1.39868	-4.04758	1.25022	0.544059
CecB	0 hours	SDMad	SD72/Cyo	-0.00721435	-2.65612	2.64169	1
CecB	0 hours	31N	SD72/Cyo	0.749788	-1.89911	3.39869	0.946751
CecB	0 hours	335	SD72/Cyo	1.14004	-1.82153	4.1016	0.817973
CecB	0 hours	SDFR43	104	0.233205	-2.4157	2.88211	0.999896
CecB	0 hours	Cyo/Gla	104	-1.78555	-4.43445	0.863348	0.292755
CecB	0 hours	SDMad	104	-0.394087	-3.04299	2.25481	0.997948
CecB	0 hours	31N	104	0.362915	-2.28599	3.01182	0.9987
CecB	0 hours	335	104	0.753163	-2.2084	3.71472	0.967371
CecB	0 hours	Cyo/Gla	SDFR43	-2.01876	-4.66766	0.630143	0.188253
CecB	0 hours	SDMad	SDFR43	-0.627292	-3.27619	2.02161	0.976785
CecB	0 hours	31N	SDFR43	0.12971	-2.51919	2.77861	0.999997
CecB	0 hours	335	SDFR43	0.519958	-2.4416	3.48152	0.994964
CecB	0 hours	SDMad	Cyo/Gla	1.39147	-1.25744	4.04037	0.54943
CecB	0 hours	31N	Cyo/Gla	2.14847	-0.500433	4.79737	0.145057
CecB	0 hours	335	Cyo/Gla	2.53872	-0.422845	5.50028	0.112633
CecB	0 hours	31N	SDMad	0.757002	-1.8919	3.4059	0.944443
CecB	0 hours	335	SDMad	1.14725	-1.81431	4.10881	0.81392
CecB	0 hours	335	31N	0.390248	-2.57131	3.35181	0.998955
CecB	8 hours	104	SD72/Cyo	0.0451565	-0.798502	0.888815	0.999995
CecB	8 hours	SDFR43	SD72/Cyo	-0.977734	-1.82139	-0.134075	0.0198216	*
CecB	8 hours	Cyo/Gla	SD72/Cyo	-0.704198	-1.64744	0.23904	0.204073
CecB	8 hours	SDMad	SD72/Cyo	-1.30241	-2.14607	-0.458753	0.0022307	**
CecB	8 hours	31N	SD72/Cyo	0.378304	-0.465354	1.22196	0.702352
CecB	8 hours	335	SD72/Cyo	0.440122	-0.403536	1.28378	0.556581
CecB	8 hours	SDFR43	104	-1.02289	-1.86655	-0.179232	0.0145189	*
CecB	8 hours	Cyo/Gla	104	-0.749355	-1.69259	0.193884	0.158642
CecB	8 hours	SDMad	104	-1.34757	-2.19123	-0.503909	0.0016687	**
CecB	8 hours	31N	104	0.333147	-0.510511	1.17681	0.801203
CecB	8 hours	335	104	0.394966	-0.448692	1.23862	0.663463
CecB	8 hours	Cyo/Gla	SDFR43	0.273535	-0.669703	1.21677	0.940746
CecB	8 hours	SDMad	SDFR43	-0.324677	-1.16834	0.518981	0.818138
CecB	8 hours	31N	SDFR43	1.35604	0.512379	2.1997	0.0015809	**
CecB	8 hours	335	SDFR43	1.41786	0.574198	2.26151	0.0010705	**
CecB	8 hours	SDMad	Cyo/Gla	-0.598212	-1.54145	0.345026	0.352347
CecB	8 hours	31N	Cyo/Gla	1.0825	0.139264	2.02574	0.0211681	*
CecB	8 hours	335	Cyo/Gla	1.14432	0.201082	2.08756	0.0144569	*
CecB	8 hours	31N	SDMad	1.68071	0.837056	2.52437	0.0002225	***
CecB	8 hours	335	SDMad	1.74253	0.898875	2.58619	0.0001569	***
CecB	8 hours	335	31N	0.0618186	-0.78184	0.905477	0.999965
			‘***’ <0.001 ‘**’ <0.01 ‘*’ <0.05
